# Supplementary material for: (E)-3-(9-Anthr­yl)-1-(4-fluoro­phen­yl)-2-(4-nitro-1H-imidazol-1-yl)prop-2-en-1-one
Source: Acta Crystallogr Sect E Struct Rep Online. 2010 Jan 9;66(Pt 2):o320. doi: 10.1107/S1600536809055524 (PMC2979695; doi:10.1107/S1600536809055524)
Supplement: Supplementary file 1 [file e-66-0o320-sup1.cif]

##############################################################################
###                                                                        ###
###        Electronic paper (Acta Crystallographica Section E)             ###
###                                                                        ###
##############################################################################
#                                                                            #
# This CIF contains the data in a paper accepted for publication in Acta     #
# Crystallographica Section E. It conforms to the requirements of Notes      #
# for Authors for Section E, and has been peer reviewed under the auspices   #
# of the IUCr Commission on Journals.                                        #
#                                                                            #
# Full details of the Crystallographic Information File format               #
# are given in the paper "The Crystallographic Information File (CIF):       #
# a New Standard Archive File for Crystallography" by S. R. Hall, F. H.      #
# Allen and I. D. Brown [Acta Cryst. (1991), A47, 655-685].                  #
#                                                                            #
# The current version of the core CIF dictionary is obtainable from          #
# ftp://ftp.iucr.org/pub/cif_core.dic. The current version number is 2.4.    #
#                                                                            #
# Software is freely available for graphical display of the structure(s) in  #
# this CIF.  For information consult the CIF home page http://www.iucr.org/  #
# cif/home.html                                                              #
#                                                                            #
# This file may be used for bona fide research purposes within the           #
# scientific community so long as proper attribution is given to the journal # 
# article from which it was obtained.                                        #
#                                                                            #
##############################################################################
                                             
data_I
_audit_creation_method     SHELXL-97
_chemical_name_systematic
;
(<i>E</i>)-3-(9-Anthryl)-1-(4-fluorophenyl)-2-(4-nitro-1<i>H</i>-imidazol-
1-yl)prop-2-en-1-one
;
_chemical_name_common     ?
_chemical_formula_moiety     'C26 H16 F N3 O3'
_chemical_formula_sum     'C26 H16 F N3 O3'
_chemical_formula_iupac     'C26 H16 F N3 O3'
_chemical_formula_weight     437.42
_chemical_melting_point     ?
_symmetry_cell_setting     'triclinic'
_symmetry_space_group_name_H-M     'P -1'
_symmetry_space_group_name_hall     '-P 1'
loop_
    _symmetry_equiv_pos_as_xyz
    'x, y, z'
    '-x, -y, -z'
_cell_length_a     9.3362(6)
_cell_length_b     10.9587(6)
_cell_length_c     11.6018(5)
_cell_angle_alpha     70.371(5)
_cell_angle_beta     88.062(4)
_cell_angle_gamma     66.781(6)
_cell_volume     1020.78(10)
_cell_formula_units_Z     2
_cell_measurement_reflns_used     8826
_cell_measurement_theta_min     2.81
_cell_measurement_theta_max     27.00
_cell_measurement_temperature     173(2)
_exptl_crystal_description     'block'
_exptl_crystal_colour     'yellow'
_exptl_crystal_size_max     0.49
_exptl_crystal_size_mid     0.41
_exptl_crystal_size_min     0.30
_exptl_crystal_density_diffrn     1.423
_exptl_crystal_density_meas     ?
_exptl_crystal_density_method     'not measured'
_exptl_crystal_F_000     452
_exptl_absorpt_coefficient_mu     0.101
_exptl_absorpt_correction_type     multi-scan
_exptl_absorpt_process_details     '(CrysAlis RED; Oxford Diffraction, 2009)'
_exptl_absorpt_correction_T_min     0.9511
_exptl_absorpt_correction_T_max     0.9703
_exptl_special_details
;
;
_diffrn_ambient_temperature     173(2)
_diffrn_radiation_type     MoK\a
_diffrn_radiation_wavelength     0.71073
_diffrn_radiation_source     'fine-focus sealed tube'
_diffrn_radiation_monochromator     graphite
_diffrn_measurement_device_type     'Oxford Diffraction Xcaliber'
_diffrn_measurement_method     '\w scans'
_diffrn_detector_area_resol_mean     0.01
_diffrn_reflns_number     8826
_diffrn_reflns_av_R_equivalents     0.0201
_diffrn_reflns_av_sigmaI/netI     0.0354
_diffrn_reflns_theta_min     2.81
_diffrn_reflns_theta_max     27.00
_diffrn_reflns_theta_full     27.00
_diffrn_measured_fraction_theta_max     0.980
_diffrn_measured_fraction_theta_full     0.980
_diffrn_reflns_limit_h_min     -11
_diffrn_reflns_limit_h_max     11
_diffrn_reflns_limit_k_min     -13
_diffrn_reflns_limit_k_max     12
_diffrn_reflns_limit_l_min     -14
_diffrn_reflns_limit_l_max     14
_diffrn_standards_number     0
_diffrn_standards_interval_count     0
_diffrn_standards_interval_time     0
_diffrn_standards_decay_%     0
_refine_special_details
;
Refinement of <i>F</i>^2^ against ALL reflections. The weighted <i>R</i>-factor
<i>wR</i> and goodness of fit <i>S</i> are based on <i>F</i>^2^, conventional
<i>R</i>-factors <i>R</i> are based on <i>F</i>, with <i>F</i> set to zero for
negative <i>F</i>^2^. The threshold expression of <i>F</i>^2^ >
\s(<i>F</i>^2^) is used only for calculating <i>R</i>-factors(gt) <i>etc</i>.
and is not relevant to the choice of reflections for refinement.
<i>R</i>-factors based on <i>F</i>^2^ are statistically about twice as large
as those based on <i>F</i>, and <i>R</i>- factors based on ALL data will be
even larger.
;
_reflns_number_total     4374
_reflns_number_gt     3193
_reflns_threshold_expression     I>2sigma(I)
_refine_ls_structure_factor_coef     Fsqd
_refine_ls_matrix_type     full
_refine_ls_R_factor_all     0.0533
_refine_ls_R_factor_gt     0.0358
_refine_ls_wR_factor_gt     0.0860
_refine_ls_wR_factor_ref     0.0898
_refine_ls_goodness_of_fit_ref     1.008
_refine_ls_restrained_S_all     1.008
_refine_ls_number_reflns     4374
_refine_ls_number_parameters     298
_refine_ls_number_restraints     0
_refine_ls_hydrogen_treatment     constr
_refine_ls_weighting_scheme     calc
_refine_ls_weighting_details
                 'calc w=1/[\s^2^(Fo^2^)+(0.0501P)^2^] where P=(Fo^2^+2Fc^2^)/3'
_atom_sites_solution_hydrogens     geom
_atom_sites_solution_primary     direct
_atom_sites_solution_secondary     difmap
_refine_ls_shift/su_max     0.001
_refine_ls_shift/su_mean     0.001
_refine_diff_density_max     0.218
_refine_diff_density_min     -0.194
_refine_ls_extinction_method     none
_refine_ls_extinction_coef     ?
loop_
    _atom_type_symbol
    _atom_type_description
    _atom_type_scat_dispersion_real
    _atom_type_scat_dispersion_imag
    _atom_type_scat_source
    'C' 'C' 0.0033 0.0016
                         'International Tables Vol C Tables 4.2.6.8 and 6.1.1.4'
    'H' 'H' 0.0000 0.0000
                         'International Tables Vol C Tables 4.2.6.8 and 6.1.1.4'
    'N' 'N' 0.0061 0.0033
                         'International Tables Vol C Tables 4.2.6.8 and 6.1.1.4'
    'O' 'O' 0.0106 0.0060
                         'International Tables Vol C Tables 4.2.6.8 and 6.1.1.4'
    'F' 'F' 0.0171 0.0103
                         'International Tables Vol C Tables 4.2.6.8 and 6.1.1.4'
_computing_data_collection     'CrysAlis Pro (Oxford Diffraction, 2009)'
_computing_cell_refinement     'CrysAlis Pro (Oxford Diffraction, 2009)'
_computing_data_reduction     'CrysAlis Pro (Oxford Diffraction, 2009)'
_computing_structure_solution     'SHELXS97 (Sheldrick, 2008)'
_computing_structure_refinement     'SHELXL97 (Sheldrick, 2008)'
_computing_molecular_graphics     'SHELXTL (Sheldrick, 2008)'
_computing_publication_material     'SHELXTL (Sheldrick, 2008)'
loop_
    _atom_site_type_symbol
    _atom_site_label
    _atom_site_fract_x
    _atom_site_fract_y
    _atom_site_fract_z
    _atom_site_U_iso_or_equiv
    _atom_site_adp_type
    _atom_site_calc_flag
    _atom_site_refinement_flags
    _atom_site_occupancy
    _atom_site_disorder_assembly
    _atom_site_disorder_group
    F F1 0.40315(10) 0.15681(10) 1.18206(7) 0.0560(3) Uani d . 1 . .
    O O1 0.12744(13) -0.02448(11) 0.81580(8) 0.0455(3) Uani d . 1 . .
    N N3 0.19905(12) 0.08673(11) 0.58002(8) 0.0261(2) Uani d . 1 . .
    C C15 0.10394(14) 0.30540(13) 0.61663(11) 0.0282(3) Uani d . 1 . .
    H H15A 0.1064 0.3481 0.5309 0.034 Uiso calc R 1 . .
    C C17 0.16584(14) 0.07397(13) 0.79428(10) 0.0275(3) Uani d . 1 . .
    C C23 0.33391(14) 0.16396(13) 0.87665(11) 0.0270(3) Uani d . 1 . .
    H H23A 0.3671 0.1929 0.7975 0.032 Uiso calc R 1 . .
    C C14 0.04204(14) 0.40033(13) 0.68792(10) 0.0272(3) Uani d . 1 . .
    C C6 -0.08868(15) 0.40198(13) 0.75307(10) 0.0282(3) Uani d . 1 . .
    C C18 0.22475(14) 0.10459(12) 0.89378(10) 0.0244(3) Uani d . 1 . .
    C C7 0.11980(15) 0.48598(13) 0.69277(11) 0.0291(3) Uani d . 1 . .
    C C22 0.39456(15) 0.18126(13) 0.97408(12) 0.0333(3) Uani d . 1 . .
    H H22A 0.4704 0.2207 0.9636 0.040 Uiso calc R 1 . .
    N N2 0.18404(14) 0.02358(13) 0.41956(9) 0.0390(3) Uani d . 1 . .
    C C19 0.17599(15) 0.06337(14) 1.01033(10) 0.0323(3) Uani d . 1 . .
    H H19A 0.1023 0.0216 1.0226 0.039 Uiso calc R 1 . .
    C C12 0.07161(15) 0.56901(13) 0.77072(11) 0.0326(3) Uani d . 1 . .
    C C16 0.15658(14) 0.16506(13) 0.66238(10) 0.0255(3) Uani d . 1 . .
    C C26 0.32395(15) -0.05927(13) 0.49025(10) 0.0295(3) Uani d . 1 . .
    O O2 0.56329(12) -0.24366(12) 0.53163(10) 0.0525(3) Uani d . 1 . .
    C C8 0.25072(16) 0.48911(14) 0.62676(12) 0.0368(3) Uani d . 1 . .
    H H8A 0.2838 0.4365 0.5731 0.044 Uiso calc R 1 . .
    C C1 -0.13552(15) 0.48673(14) 0.83035(11) 0.0330(3) Uani d . 1 . .
    C C20 0.23331(16) 0.08250(15) 1.10757(11) 0.0368(3) Uani d . 1 . .
    H H20A 0.1986 0.0568 1.1866 0.044 Uiso calc R 1 . .
    C C21 0.34228(15) 0.13994(14) 1.08624(11) 0.0346(3) Uani d . 1 . .
    O O3 0.41958(15) -0.18717(12) 0.36400(9) 0.0656(4) Uani d . 1 . .
    C C13 -0.05363(16) 0.56575(14) 0.83786(12) 0.0358(3) Uani d . 1 . .
    H H13A -0.0842 0.6195 0.8907 0.043 Uiso calc R 1 . .
    C C5 -0.17915(15) 0.32560(14) 0.74550(12) 0.0343(3) Uani d . 1 . .
    H H5A -0.1529 0.2715 0.6929 0.041 Uiso calc R 1 . .
    C C2 -0.26464(17) 0.48480(16) 0.89925(13) 0.0437(4) Uani d . 1 . .
    H H2A -0.2949 0.5386 0.9521 0.052 Uiso calc R 1 . .
    C C11 0.15633(17) 0.64982(15) 0.77975(12) 0.0405(3) Uani d . 1 . .
    H H11A 0.1242 0.7063 0.8303 0.049 Uiso calc R 1 . .
    C C9 0.32888(18) 0.56622(15) 0.63942(13) 0.0450(4) Uani d . 1 . .
    H H9A 0.4165 0.5659 0.5953 0.054 Uiso calc R 1 . .
    C C4 -0.30200(17) 0.32892(16) 0.81208(13) 0.0433(4) Uani d . 1 . .
    H H4A -0.3604 0.2770 0.8057 0.052 Uiso calc R 1 . .
    C C10 0.28170(19) 0.64686(16) 0.71722(13) 0.0472(4) Uani d . 1 . .
    H H10A 0.3384 0.6994 0.7257 0.057 Uiso calc R 1 . .
    C C3 -0.34423(18) 0.40905(17) 0.89124(14) 0.0484(4) Uani d . 1 . .
    H H3A -0.4292 0.4089 0.9387 0.058 Uiso calc R 1 . .
    N N1 0.44252(15) -0.17030(13) 0.45944(10) 0.0389(3) Uani d . 1 . .
    C C25 0.33644(15) -0.02437(13) 0.58946(11) 0.0294(3) Uani d . 1 . .
    H H25A 0.4225 -0.0681 0.6519 0.035 Uiso calc R 1 . .
    C C24 0.11069(16) 0.11104(15) 0.47696(11) 0.0357(3) Uani d . 1 . .
    H H24A 0.0077 0.1832 0.4500 0.043 Uiso calc R 1 . .
loop_
    _atom_site_aniso_label
    _atom_site_aniso_U_11
    _atom_site_aniso_U_22
    _atom_site_aniso_U_33
    _atom_site_aniso_U_12
    _atom_site_aniso_U_13
    _atom_site_aniso_U_23
    F1 0.0625(6) 0.0621(6) 0.0440(5) -0.0166(5) -0.0174(4) -0.0276(5)
    O1 0.0783(8) 0.0471(6) 0.0291(5) -0.0426(6) 0.0100(5) -0.0145(5)
    N3 0.0312(6) 0.0287(6) 0.0189(5) -0.0111(5) 0.0027(4) -0.0102(4)
    C15 0.0326(7) 0.0304(7) 0.0205(6) -0.0121(6) 0.0030(5) -0.0088(5)
    C17 0.0327(7) 0.0276(7) 0.0239(6) -0.0126(6) 0.0054(5) -0.0108(5)
    C23 0.0278(6) 0.0230(6) 0.0263(6) -0.0074(5) 0.0035(5) -0.0077(5)
    C14 0.0313(7) 0.0220(6) 0.0214(6) -0.0051(5) -0.0018(5) -0.0057(5)
    C6 0.0308(7) 0.0245(6) 0.0234(6) -0.0056(6) -0.0015(5) -0.0075(5)
    C18 0.0259(6) 0.0228(6) 0.0205(6) -0.0052(5) 0.0008(5) -0.0083(5)
    C7 0.0330(7) 0.0205(6) 0.0246(6) -0.0057(6) -0.0036(5) -0.0026(5)
    C22 0.0286(7) 0.0277(7) 0.0419(7) -0.0081(6) -0.0036(6) -0.0135(6)
    N2 0.0484(7) 0.0445(7) 0.0244(5) -0.0142(6) 0.0014(5) -0.0177(5)
    C19 0.0353(7) 0.0393(8) 0.0243(6) -0.0178(6) 0.0060(5) -0.0107(6)
    C12 0.0377(7) 0.0225(6) 0.0302(6) -0.0066(6) -0.0049(6) -0.0065(5)
    C16 0.0290(6) 0.0291(7) 0.0209(6) -0.0117(6) 0.0044(5) -0.0122(5)
    C26 0.0372(7) 0.0302(7) 0.0245(6) -0.0151(6) 0.0099(5) -0.0127(5)
    O2 0.0431(6) 0.0485(7) 0.0645(7) -0.0085(6) 0.0074(6) -0.0305(6)
    C8 0.0407(8) 0.0285(7) 0.0353(7) -0.0119(6) 0.0036(6) -0.0069(6)
    C1 0.0354(7) 0.0281(7) 0.0298(6) -0.0055(6) 0.0014(6) -0.0121(6)
    C20 0.0419(8) 0.0438(8) 0.0208(6) -0.0119(7) 0.0033(6) -0.0131(6)
    C21 0.0353(7) 0.0334(7) 0.0298(7) -0.0028(6) -0.0101(6) -0.0166(6)
    O3 0.0953(9) 0.0581(7) 0.0393(6) -0.0133(7) 0.0112(6) -0.0341(6)
    C13 0.0430(8) 0.0282(7) 0.0336(7) -0.0073(6) 0.0005(6) -0.0160(6)
    C5 0.0349(7) 0.0352(7) 0.0345(7) -0.0116(6) 0.0036(6) -0.0173(6)
    C2 0.0483(9) 0.0418(8) 0.0443(8) -0.0138(7) 0.0155(7) -0.0254(7)
    C11 0.0521(9) 0.0298(7) 0.0375(7) -0.0148(7) -0.0069(7) -0.0100(6)
    C9 0.0450(9) 0.0385(8) 0.0485(8) -0.0202(7) 0.0043(7) -0.0077(7)
    C4 0.0401(8) 0.0457(9) 0.0535(9) -0.0208(7) 0.0118(7) -0.0253(7)
    C10 0.0545(10) 0.0359(8) 0.0505(9) -0.0245(8) -0.0082(8) -0.0058(7)
    C3 0.0439(9) 0.0539(10) 0.0549(9) -0.0196(8) 0.0226(7) -0.0301(8)
    N1 0.0520(8) 0.0349(7) 0.0357(6) -0.0196(6) 0.0167(6) -0.0184(6)
    C25 0.0311(7) 0.0282(7) 0.0286(6) -0.0099(6) 0.0008(5) -0.0120(6)
    C24 0.0371(8) 0.0422(8) 0.0240(6) -0.0100(7) -0.0023(6) -0.0140(6)
_geom_special_details
;
All e.s.d.'s (except the e.s.d. in the dihedral angle between two l.s. planes)
are estimated using the full covariance matrix. The cell e.s.d.'s are taken
into account individually in the estimation of e.s.d.'s in distances, angles
and torsion angles; correlations between e.s.d.'s in cell parameters are only
used when they are defined by crystal symmetry. An approximate (isotropic)
treatment of cell e.s.d.'s is used for estimating e.s.d.'s involving l.s.
planes.
;
loop_
    _geom_bond_atom_site_label_1
    _geom_bond_atom_site_label_2
    _geom_bond_site_symmetry_2
    _geom_bond_distance
    _geom_bond_publ_flag
    F1 C21 . 1.3626(13) ?
    O1 C17 . 1.2135(14) ?
    N3 C25 . 1.3521(16) ?
    N3 C24 . 1.3641(15) ?
    N3 C16 . 1.4367(14) ?
    C15 C16 . 1.3273(17) ?
    C15 C14 . 1.4739(16) ?
    C15 H15A . 0.9500 ?
    C17 C18 . 1.4821(15) ?
    C17 C16 . 1.5034(16) ?
    C23 C22 . 1.3806(16) ?
    C23 C18 . 1.3869(16) ?
    C23 H23A . 0.9500 ?
    C14 C7 . 1.4095(17) ?
    C14 C6 . 1.4109(17) ?
    C6 C5 . 1.4260(17) ?
    C6 C1 . 1.4389(16) ?
    C18 C19 . 1.3963(16) ?
    C7 C8 . 1.4262(18) ?
    C7 C12 . 1.4319(17) ?
    C22 C21 . 1.3682(18) ?
    C22 H22A . 0.9500 ?
    N2 C24 . 1.3082(16) ?
    N2 C26 . 1.3565(16) ?
    C19 C20 . 1.3752(16) ?
    C19 H19A . 0.9500 ?
    C12 C13 . 1.3885(18) ?
    C12 C11 . 1.4288(18) ?
    C26 C25 . 1.3508(15) ?
    C26 N1 . 1.4272(17) ?
    O2 N1 . 1.2312(15) ?
    C8 C9 . 1.3583(18) ?
    C8 H8A . 0.9500 ?
    C1 C13 . 1.3854(18) ?
    C1 C2 . 1.4270(19) ?
    C20 C21 . 1.3696(19) ?
    C20 H20A . 0.9500 ?
    O3 N1 . 1.2210(13) ?
    C13 H13A . 0.9500 ?
    C5 C4 . 1.3563(18) ?
    C5 H5A . 0.9500 ?
    C2 C3 . 1.339(2) ?
    C2 H2A . 0.9500 ?
    C11 C10 . 1.351(2) ?
    C11 H11A . 0.9500 ?
    C9 C10 . 1.411(2) ?
    C9 H9A . 0.9500 ?
    C4 C3 . 1.4192(19) ?
    C4 H4A . 0.9500 ?
    C10 H10A . 0.9500 ?
    C3 H3A . 0.9500 ?
    C25 H25A . 0.9500 ?
    C24 H24A . 0.9500 ?
loop_
    _geom_angle_atom_site_label_1
    _geom_angle_atom_site_label_2
    _geom_angle_atom_site_label_3
    _geom_angle_site_symmetry_1
    _geom_angle_site_symmetry_3
    _geom_angle
    _geom_angle_publ_flag
    C25 N3 C24 . . 106.98(10) ?
    C25 N3 C16 . . 126.08(10) ?
    C24 N3 C16 . . 126.93(11) ?
    C16 C15 C14 . . 125.33(11) ?
    C16 C15 H15A . . 117.3 ?
    C14 C15 H15A . . 117.3 ?
    O1 C17 C18 . . 121.96(11) ?
    O1 C17 C16 . . 118.70(10) ?
    C18 C17 C16 . . 119.33(10) ?
    C22 C23 C18 . . 120.32(11) ?
    C22 C23 H23A . . 119.8 ?
    C18 C23 H23A . . 119.8 ?
    C7 C14 C6 . . 120.79(10) ?
    C7 C14 C15 . . 118.37(11) ?
    C6 C14 C15 . . 120.80(11) ?
    C14 C6 C5 . . 123.66(11) ?
    C14 C6 C1 . . 118.58(11) ?
    C5 C6 C1 . . 117.76(11) ?
    C23 C18 C19 . . 119.36(11) ?
    C23 C18 C17 . . 122.07(10) ?
    C19 C18 C17 . . 118.43(11) ?
    C14 C7 C8 . . 122.54(11) ?
    C14 C7 C12 . . 119.57(11) ?
    C8 C7 C12 . . 117.84(11) ?
    C21 C22 C23 . . 118.05(12) ?
    C21 C22 H22A . . 121.0 ?
    C23 C22 H22A . . 121.0 ?
    C24 N2 C26 . . 103.31(10) ?
    C20 C19 C18 . . 120.87(12) ?
    C20 C19 H19A . . 119.6 ?
    C18 C19 H19A . . 119.6 ?
    C13 C12 C11 . . 121.85(12) ?
    C13 C12 C7 . . 119.02(11) ?
    C11 C12 C7 . . 119.10(12) ?
    C15 C16 N3 . . 119.29(10) ?
    C15 C16 C17 . . 127.06(10) ?
    N3 C16 C17 . . 113.45(10) ?
    C25 C26 N2 . . 112.89(11) ?
    C25 C26 N1 . . 125.20(12) ?
    N2 C26 N1 . . 121.91(11) ?
    C9 C8 C7 . . 120.97(12) ?
    C9 C8 H8A . . 119.5 ?
    C7 C8 H8A . . 119.5 ?
    C13 C1 C2 . . 121.72(11) ?
    C13 C1 C6 . . 119.74(12) ?
    C2 C1 C6 . . 118.54(12) ?
    C21 C20 C19 . . 117.49(12) ?
    C21 C20 H20A . . 121.3 ?
    C19 C20 H20A . . 121.3 ?
    F1 C21 C22 . . 117.71(12) ?
    F1 C21 C20 . . 118.41(11) ?
    C22 C21 C20 . . 123.89(11) ?
    C1 C13 C12 . . 122.18(11) ?
    C1 C13 H13A . . 118.9 ?
    C12 C13 H13A . . 118.9 ?
    C4 C5 C6 . . 121.13(12) ?
    C4 C5 H5A . . 119.4 ?
    C6 C5 H5A . . 119.4 ?
    C3 C2 C1 . . 121.60(12) ?
    C3 C2 H2A . . 119.2 ?
    C1 C2 H2A . . 119.2 ?
    C10 C11 C12 . . 120.76(13) ?
    C10 C11 H11A . . 119.6 ?
    C12 C11 H11A . . 119.6 ?
    C8 C9 C10 . . 120.93(14) ?
    C8 C9 H9A . . 119.5 ?
    C10 C9 H9A . . 119.5 ?
    C5 C4 C3 . . 120.74(13) ?
    C5 C4 H4A . . 119.6 ?
    C3 C4 H4A . . 119.6 ?
    C11 C10 C9 . . 120.38(13) ?
    C11 C10 H10A . . 119.8 ?
    C9 C10 H10A . . 119.8 ?
    C2 C3 C4 . . 120.17(13) ?
    C2 C3 H3A . . 119.9 ?
    C4 C3 H3A . . 119.9 ?
    O3 N1 O2 . . 123.78(12) ?
    O3 N1 C26 . . 118.88(12) ?
    O2 N1 C26 . . 117.34(11) ?
    C26 C25 N3 . . 104.56(11) ?
    C26 C25 H25A . . 127.7 ?
    N3 C25 H25A . . 127.7 ?
    N2 C24 N3 . . 112.26(12) ?
    N2 C24 H24A . . 123.9 ?
    N3 C24 H24A . . 123.9 ?
data_global
_journal_date_recd_electronic     2009-12-14
_journal_date_accepted     2009-12-28
_journal_name_full     'Acta Crystallographica, Section E'
_journal_year     2010
_journal_volume     66
_journal_issue      2
_journal_page_first     o320
_journal_page_last     o320
_journal_paper_category     QO
_journal_coeditor_code     NG2707
_publ_contact_author_name     'Cheng-He Zhou'
_publ_contact_author_address
;
School of Chemistry and Chemical Engineering, Southwest University, Chongqing,
400715, People's Republic of China
;
_publ_contact_author_email     'zhouch@swu.edu.cn'
_publ_contact_author_fax     '+86-023-68254967'
_publ_contact_author_phone     '+86-023-68254967'
_publ_section_title
;\
(<i>E</i>)-3-(9-Anthryl)-1-(4-fluorophenyl)-2-(4-nitro-1<i>H</i>-imidazol-1-yl)\
prop-2-en-1-one
;
loop_
    _publ_author_name
    _publ_author_footnote
    _publ_author_address
    'Wang, Xiao-Ling' .
;
School of Chemistry and Chemical Engineering, Southwest University
Chongqing 400715, People's Republic of China
;
    'Wang, Guang-Zhou' .
;
School of Chemistry and Chemical Engineering, Southwest University
Chongqing 400715, People's Republic of China
;
    'Geng, Rong-Xia' .
;
School of Chemistry and Chemical Engineering, Southwest University
Chongqing 400715, People's Republic of China
;
    'Zhou, Cheng-He' .
;
School of Chemistry and Chemical Engineering, Southwest University
Chongqing 400715, People's Republic of China
;
