# Supplementary material for: (E)-3-(9-Anthr­yl)-1-(4-fluoro­phen­yl)-2-(4-nitro-1H-imidazol-1-yl)prop-2-en-1-one
Source: Acta Crystallogr Sect E Struct Rep Online. 2010 Jan 9;66(Pt 2):o320. doi: 10.1107/S1600536809055524 (PMC2979695; doi:10.1107/S1600536809055524)
Supplement: Supplementary file 2 [file e-66-0o320-Isup2.hkl]

# 
# h,k,l, Fc-squared, Fo-squared, sigma(Fo-squared) and status flag 
# 
data_I
_shelx_title ' p in P-1' 
_shelx_refln_list_code          4 
_shelx_F_calc_maximum      124.55 
_exptl_crystal_F_000       452.00 
_reflns_d_resolution_high  0.7828 
 
loop_ 
 _symmetry_equiv_pos_as_xyz 
 'x, y, z' 
 '-x, -y, -z' 
 
_cell_length_a     9.3362 
_cell_length_b    10.9587 
_cell_length_c    11.6018 
_cell_angle_alpha  70.371 
_cell_angle_beta   88.062 
_cell_angle_gamma  66.781 
 
_shelx_F_squared_multiplier     1.000 
 
loop_ 
 _refln_index_h 
 _refln_index_k 
 _refln_index_l 
 _refln_F_squared_calc 
 _refln_F_squared_meas 
 _refln_F_squared_sigma 
 _refln_observed_status 
   2   0   0     3242.67     3283.80     34.52 o 
   3   0   0      357.55      356.39      5.38 o 
   4   0   0     2508.73     2486.59     14.02 o 
   5   0   0        0.24        0.52      0.95 o 
   6   0   0        3.54        3.93      1.17 o 
   7   0   0        8.74       10.00      1.59 o 
   8   0   0       98.50       97.32      6.53 o 
   9   0   0       25.03       26.28      4.76 o 
  10   0   0       12.16       11.53      5.38 o 
 -10   1   0       36.83       37.65      5.23 o 
  -9   1   0       52.24       56.40      5.69 o 
  -8   1   0       36.62       35.04      4.92 o 
  -7   1   0       60.70       57.48      4.92 o 
  -6   1   0      601.28      647.85      8.99 o 
  -5   1   0      871.28      935.20     20.36 o 
  -4   1   0      601.92      544.62     66.39 o 
  -3   1   0      202.54      206.24      4.61 o 
  -2   1   0      150.22      171.82      3.53 o 
  -1   1   0      473.89      498.48      3.10 o 
   2   1   0     1555.01     1513.73      5.52 o 
   3   1   0     3008.89     2938.92     22.51 o 
   4   1   0        4.57        2.33      0.93 o 
   5   1   0     1120.94     1196.98      9.84 o 
   6   1   0       10.01       10.10      0.97 o 
   7   1   0       10.13       10.65      1.00 o 
   8   1   0       14.92       13.22      2.47 o 
   9   1   0       11.83       10.47      2.53 o 
  10   1   0        0.81        3.23      4.30 o 
  11   1   0        1.35        3.23      4.46 o 
  -9   2   0        8.05       15.68      5.53 o 
  -8   2   0        0.02        1.59      2.44 o 
  -7   2   0       33.74       35.19      3.19 o 
  -6   2   0      142.68      135.63      4.23 o 
  -5   2   0      924.39      967.61      8.68 o 
  -4   2   0       81.15      103.12      4.07 o 
  -3   2   0      325.78      335.95      5.84 o 
  -2   2   0     1120.25     1078.24      8.76 o 
   0   2   0     3284.73     3232.12     33.43 o 
   1   2   0     2022.64     1909.12      8.20 o 
   2   2   0     4073.10     3922.31     51.64 o 
   3   2   0       71.93       71.77      3.46 o 
   4   2   0      317.91      348.86      3.02 o 
   5   2   0      175.07      166.86      3.38 o 
   6   2   0        0.21        0.57      0.68 o 
   7   2   0      161.51      156.61      2.83 o 
   8   2   0       25.62       26.83      2.84 o 
   9   2   0       45.48       47.98      3.16 o 
  10   2   0        0.10       -1.08      4.61 o 
  11   2   0        0.24        1.23      4.76 o 
  -9   3   0        0.02        2.61      4.61 o 
  -8   3   0       11.96        9.84      2.69 o 
  -7   3   0        0.00       -0.05      2.87 o 
  -6   3   0      641.56      638.17      8.13 o 
  -5   3   0       14.54       15.98      2.77 o 
  -4   3   0      155.95      179.51      4.00 o 
  -3   3   0      712.07      689.64      6.40 o 
  -2   3   0      233.50      246.84      4.46 o 
  -1   3   0     3006.14     2895.27     21.59 o 
   0   3   0      963.40      911.58     17.21 o 
   1   3   0      941.19      948.08      5.43 o 
   2   3   0     5190.62     4862.16     47.92 o 
   3   3   0      211.61      229.45      6.61 o 
   4   3   0     1129.49     1240.84      9.84 o 
   5   3   0      502.50      479.80      6.92 o 
   6   3   0        0.22        1.92      1.74 o 
   7   3   0       57.17       57.38      7.76 o 
   8   3   0      239.69      221.50      6.69 o 
   9   3   0       29.37       32.04      2.93 o 
  10   3   0       45.76       46.72      5.69 o 
  11   3   0        1.68        0.15      5.07 o 
  -8   4   0        9.58        9.70      2.63 o 
  -7   4   0        9.72       11.32      2.95 o 
  -6   4   0        4.28        8.85      3.02 o 
  -5   4   0        9.11       10.47      2.87 o 
  -4   4   0      134.53      120.04      3.74 o 
  -3   4   0      128.26      131.55      5.07 o 
  -2   4   0      446.30      491.57     10.53 o 
  -1   4   0        0.01        0.38      1.57 o 
   0   4   0      393.58      426.00      4.59 o 
   1   4   0        0.52       -0.27      1.81 o 
   2   4   0      640.76      609.53      9.22 o 
   3   4   0      212.91      235.88      8.68 o 
   4   4   0      669.90      627.31      4.28 o 
   5   4   0      524.13      565.56      7.84 o 
   6   4   0       36.35       43.19      3.38 o 
   7   4   0      210.84      191.91      4.35 o 
   8   4   0      437.56      433.62      6.45 o 
   9   4   0       46.39       48.93      3.24 o 
  10   4   0        0.02       -0.15      4.15 o 
  11   4   0        1.27        8.30      5.38 o 
  -8   5   0        1.01        1.91      2.48 o 
  -7   5   0        0.27        2.01      2.53 o 
  -6   5   0        0.43        2.15      3.84 o 
  -5   5   0      174.49      181.50      6.61 o 
  -4   5   0      641.19      611.05     10.45 o 
  -3   5   0       85.37       84.53      4.61 o 
  -2   5   0     2006.21     2011.79     24.90 o 
  -1   5   0      256.63      278.29      4.45 o 
   0   5   0        4.36        2.31      1.81 o 
   1   5   0      375.21      363.30      4.77 o 
   2   5   0      376.50      411.70      9.14 o 
   3   5   0     2132.41     2280.48     11.07 o 
   4   5   0      300.46      304.04      3.64 o 
   5   5   0      426.04      473.25      4.01 o 
   6   5   0       14.72       16.44      3.38 o 
   7   5   0      134.71      126.94      5.23 o 
   8   5   0      385.62      336.87      7.84 o 
   9   5   0        0.13        0.11      2.44 o 
  10   5   0       12.23        9.35      2.55 o 
  11   5   0       11.01       11.99      5.23 o 
  -7   6   0      157.74      159.22      5.43 o 
  -6   6   0       48.69       48.56      4.92 o 
  -5   6   0        0.24        3.69      3.69 o 
  -4   6   0      282.88      266.18      7.68 o 
  -3   6   0       41.09       44.57      4.30 o 
  -2   6   0       24.67       27.36      2.83 o 
  -1   6   0      593.37      637.29      7.05 o 
   0   6   0      260.08      259.01      5.76 o 
   1   6   0        0.16       -1.03      2.24 o 
   2   6   0      145.41      152.95      3.83 o 
   3   6   0       28.21       18.36      2.61 o 
   4   6   0       41.28       59.09      2.98 o 
   5   6   0       77.78       83.77      2.72 o 
   6   6   0       72.26       70.59      2.20 o 
   7   6   0      157.93      156.38      7.30 o 
   8   6   0        5.76        5.23      3.38 o 
   9   6   0        2.54        5.62      2.84 o 
  10   6   0       55.54       51.49      3.43 o 
  11   6   0        0.16        2.46      3.69 o 
  -6   7   0        0.24        0.84      3.31 o 
  -5   7   0       86.10       79.45      5.53 o 
  -4   7   0        8.27        5.23      3.84 o 
  -3   7   0      283.79      265.26      7.99 o 
  -2   7   0      258.75      241.74      5.27 o 
  -1   7   0      113.80      127.14      3.96 o 
   0   7   0        4.09        5.46      2.27 o 
   1   7   0       95.63      100.71      3.78 o 
   2   7   0      394.41      432.55      9.45 o 
   3   7   0      343.37      345.42      5.53 o 
   4   7   0      447.94      484.27      6.40 o 
   5   7   0        7.46        8.59      1.56 o 
   6   7   0       69.10       66.90      1.82 o 
   7   7   0       12.42       10.24      2.72 o 
   8   7   0       21.26       17.96      2.99 o 
   9   7   0       37.26       34.50      3.61 o 
  10   7   0       24.17       24.29      3.39 o 
  11   7   0        0.93        0.77      4.92 o 
  -5   8   0       42.48       39.65      5.38 o 
  -4   8   0       17.61       16.60      4.30 o 
  -3   8   0        4.67        3.53      3.53 o 
  -2   8   0       24.73       26.58      3.15 o 
  -1   8   0        0.71        0.55      2.44 o 
   0   8   0      106.50      104.13      3.91 o 
   1   8   0       12.98       16.30      2.77 o 
   2   8   0       10.93       12.69      3.01 o 
   3   8   0        4.78        7.23      2.61 o 
   4   8   0        8.87        7.99      2.58 o 
   5   8   0        5.39        5.82      1.74 o 
   6   8   0       89.64       75.75      5.69 o 
   7   8   0        5.20        3.35      2.47 o 
   8   8   0        5.33        7.97      2.80 o 
   9   8   0       25.59       23.36      3.30 o 
  10   8   0        6.90        7.33      3.02 o 
  11   8   0        0.33        1.49      3.35 o 
  -4   9   0       38.75       27.66      4.61 o 
  -3   9   0       12.93       13.68      4.30 o 
  -2   9   0       71.08       64.15      3.75 o 
  -1   9   0        0.69        0.28      2.77 o 
   0   9   0       83.88       84.98      4.38 o 
   1   9   0      103.01      102.81      5.84 o 
   2   9   0      115.07      110.21      4.24 o 
   3   9   0       42.95       48.90      3.65 o 
   4   9   0       28.41       26.55      3.01 o 
   5   9   0       38.87       40.73      3.62 o 
   6   9   0        1.09        1.77      2.91 o 
   7   9   0       50.92       50.49      3.48 o 
   8   9   0        9.43        5.29      2.69 o 
   9   9   0       20.30       18.26      3.15 o 
  10   9   0       17.22       24.32      3.53 o 
  11   9   0       12.69       14.61      3.36 o 
  -3  10   0        7.68        7.38      4.30 o 
  -2  10   0        2.40        4.64      3.69 o 
  -1  10   0        1.88        3.23      2.93 o 
   0  10   0        6.10        6.15      2.93 o 
   1  10   0      381.56      372.70      6.95 o 
   2  10   0       20.33       16.47      2.56 o 
   3  10   0       39.49       38.50      3.61 o 
   4  10   0        6.53        8.06      2.35 o 
   5  10   0      142.32      132.24      3.57 o 
   6  10   0       63.77       51.75      3.61 o 
   7  10   0       12.24       13.61      3.02 o 
   8  10   0       88.42       81.34      4.23 o 
   9  10   0       13.36       14.48      3.20 o 
  10  10   0        6.01        8.42      3.17 o 
  -1  11   0       12.94       15.81      3.25 o 
   0  11   0        5.89        9.52      3.15 o 
   1  11   0       19.82       25.33      3.53 o 
   2  11   0        9.29        5.38      4.30 o 
   3  11   0        3.05        1.57      2.54 o 
   4  11   0        3.06        3.34      2.43 o 
   5  11   0        4.78        6.59      2.17 o 
   6  11   0        0.00        0.65      3.13 o 
   7  11   0        8.17        6.22      3.10 o 
   8  11   0        9.36        6.02      3.24 o 
   9  11   0        1.07        4.16      3.21 o 
  10  11   0        0.01        4.18      3.63 o 
   0  12   0      170.46      173.36      7.38 o 
   1  12   0       15.98       16.43      2.89 o 
   2  12   0        6.37        2.86      2.57 o 
   3  12   0        0.45        1.69      3.20 o 
   4  12   0        0.28        1.33      2.50 o 
   5  12   0        0.01        1.89      2.84 o 
   6  12   0       13.29       15.12      3.44 o 
   7  12   0       14.65       14.00      3.65 o 
   8  12   0        4.08        5.14      3.32 o 
   3  13   0        0.18        1.25      2.89 o 
   4  13   0        0.02        3.67      3.31 o 
   5  13   0        1.59        4.92      4.30 o 
   6  13   0        0.38       -1.38      4.30 o 
  -8 -12   1        0.36        2.09      3.35 o 
  -7 -12   1        5.41        5.21      3.65 o 
  -6 -12   1        0.38        3.49      3.23 o 
  -5 -12   1      161.77      144.59      5.47 o 
  -4 -12   1       65.98       68.09      4.55 o 
  -3 -12   1        2.40        2.57      3.76 o 
  -2 -12   1        1.71        3.47      3.10 o 
  -1 -12   1       26.77       28.54      3.85 o 
  -9 -11   1        9.70       14.49      3.74 o 
  -8 -11   1        0.05        1.63      3.10 o 
  -7 -11   1        1.33        2.05      2.95 o 
  -6 -11   1       16.50       16.00      3.61 o 
  -5 -11   1       31.03       27.91      2.57 o 
  -4 -11   1        2.35        3.93      3.17 o 
  -3 -11   1       13.40       11.17      3.46 o 
  -2 -11   1        0.75       -0.23      2.74 o 
  -1 -11   1        5.98        2.49      3.15 o 
   0 -11   1       30.41       29.58      3.64 o 
   1 -11   1       15.47       11.08      3.25 o 
 -10 -10   1       93.80      120.21      9.91 o 
  -9 -10   1        0.84        3.42      3.15 o 
  -8 -10   1       10.69        8.44      3.04 o 
  -7 -10   1       24.96       28.19      3.47 o 
  -6 -10   1       22.91       21.08      3.19 o 
  -5 -10   1       65.83       69.87      4.17 o 
  -4 -10   1       79.78       77.93      4.11 o 
  -3 -10   1       11.92       16.63      3.32 o 
  -2 -10   1        6.49        3.89      2.98 o 
  -1 -10   1        9.89       13.37      3.20 o 
   0 -10   1      101.53      105.15      4.84 o 
   1 -10   1        8.52       12.13      3.19 o 
   2 -10   1        0.04        1.08      4.15 o 
 -11  -9   1        1.35        1.21      3.31 o 
 -10  -9   1        2.27        1.90      3.25 o 
  -9  -9   1       12.54       12.96      3.15 o 
  -8  -9   1       36.59       35.29      3.37 o 
  -7  -9   1       41.55       48.47      3.68 o 
  -6  -9   1        0.05        1.00      2.61 o 
  -5  -9   1        6.89        8.45      2.66 o 
  -4  -9   1       76.31       70.64      3.77 o 
  -3  -9   1       27.33       24.63      3.29 o 
  -2  -9   1       22.67       29.63      3.27 o 
  -1  -9   1       22.14       21.73      2.55 o 
   0  -9   1       93.08       85.71      4.38 o 
   1  -9   1        8.17        8.38      3.02 o 
   2  -9   1       15.75       17.98      4.92 o 
   3  -9   1        0.34       -0.61      4.00 o 
   4  -9   1       40.96       34.43      5.38 o 
 -11  -8   1       21.09       18.14      2.89 o 
 -10  -8   1        0.64        1.54      3.15 o 
  -9  -8   1       68.23       65.29      3.80 o 
  -8  -8   1        1.18        2.60      2.93 o 
  -7  -8   1        0.78        4.16      2.71 o 
  -6  -8   1       34.21       33.89      3.28 o 
  -5  -8   1       64.27       67.55      3.63 o 
  -4  -8   1       15.84       16.84      2.81 o 
  -3  -8   1        8.68       10.03      2.67 o 
  -2  -8   1       17.25       19.09      3.38 o 
  -1  -8   1       77.44       80.25      3.83 o 
   0  -8   1        7.84        7.70      2.44 o 
   1  -8   1        1.70        4.06      2.65 o 
   2  -8   1      180.18      177.20      5.23 o 
   3  -8   1        2.50        1.54      3.84 o 
   4  -8   1        0.03        2.77      3.69 o 
   5  -8   1        1.13        3.38      4.30 o 
 -11  -7   1        0.69       -0.02      2.93 o 
 -10  -7   1       38.33       36.61      2.95 o 
  -9  -7   1       55.56       46.18      3.63 o 
  -8  -7   1       34.12       33.97      3.15 o 
  -7  -7   1      335.14      322.10      6.02 o 
  -6  -7   1        2.35        3.11      1.42 o 
  -5  -7   1        0.23        0.76      2.25 o 
  -4  -7   1       60.14       62.92      3.28 o 
  -3  -7   1       20.82       17.23      2.64 o 
  -2  -7   1      698.69      703.07      7.72 o 
  -1  -7   1        2.66        2.01      2.11 o 
   0  -7   1        2.11        3.03      2.15 o 
   1  -7   1        0.44        2.05      2.33 o 
   2  -7   1       80.82       78.12      3.64 o 
   3  -7   1      418.63      394.66      9.84 o 
   4  -7   1       36.11       25.67      4.46 o 
   5  -7   1        0.30        1.84      4.15 o 
   6  -7   1        2.63        1.69      4.30 o 
 -11  -6   1        2.06        3.49      2.98 o 
 -10  -6   1       17.94       19.73      3.17 o 
  -9  -6   1        3.06        5.73      2.66 o 
  -8  -6   1      107.03      116.49      5.84 o 
  -7  -6   1      480.42      471.77      6.74 o 
  -6  -6   1      379.92      363.10     10.07 o 
  -5  -6   1        1.07        2.61      2.47 o 
  -4  -6   1      468.84      455.19      5.87 o 
  -3  -6   1       60.04       65.87      3.10 o 
  -2  -6   1      529.90      529.73      6.17 o 
  -1  -6   1       52.57       56.86      2.99 o 
   0  -6   1       41.50       44.56      2.32 o 
   1  -6   1        6.53        8.55      2.69 o 
   2  -6   1       14.32       15.05      2.69 o 
   3  -6   1        5.37        4.92      4.00 o 
   4  -6   1        6.74        6.30      3.84 o 
   5  -6   1       37.73       31.20      4.61 o 
   6  -6   1       32.99       35.50      5.23 o 
   7  -6   1        7.00        8.76      5.07 o 
 -11  -5   1        0.80       -0.61      4.00 o 
 -10  -5   1       18.53       20.18      2.92 o 
  -9  -5   1        2.60        4.61      2.49 o 
  -8  -5   1       82.74       74.48      3.72 o 
  -7  -5   1      530.53      501.62      9.37 o 
  -6  -5   1        3.27        4.92      1.28 o 
  -5  -5   1       19.64       12.89      2.27 o 
  -4  -5   1     1771.23     1793.98     41.65 o 
  -3  -5   1      505.53      545.93      5.69 o 
  -2  -5   1       16.25       11.58      2.00 o 
  -1  -5   1      366.41      353.58      4.75 o 
   0  -5   1       20.79       25.07      1.89 o 
   1  -5   1       34.16       33.87      2.44 o 
   2  -5   1      272.04      259.30      4.83 o 
   3  -5   1       38.06       42.42      4.15 o 
   4  -5   1       45.99       38.88      4.30 o 
   5  -5   1      172.42      174.43      7.07 o 
   6  -5   1        2.39       -0.61      4.00 o 
   7  -5   1        6.27        4.46      4.61 o 
   8  -5   1        3.82        2.46      4.30 o 
 -11  -4   1       16.25       17.52      5.23 o 
 -10  -4   1       10.94       10.80      2.79 o 
  -9  -4   1       24.18       22.13      2.88 o 
  -8  -4   1      384.82      384.72      6.32 o 
  -7  -4   1      326.54      322.25     11.53 o 
  -6  -4   1        0.09       -0.15      2.77 o 
  -5  -4   1       33.84       39.95      1.64 o 
  -4  -4   1      355.18      364.88      4.62 o 
  -3  -4   1       45.34       39.33      3.00 o 
  -2  -4   1       22.37       23.65      1.92 o 
  -1  -4   1      398.42      397.76      4.53 o 
   0  -4   1      155.94      155.72      3.31 o 
   1  -4   1       75.93       69.55      2.60 o 
   2  -4   1       36.08       32.56      2.44 o 
   3  -4   1      253.11      248.66      6.76 o 
   4  -4   1       53.63       53.95      5.15 o 
   5  -4   1       77.73       73.20     14.98 o 
   6  -4   1       11.46        8.45      3.15 o 
   7  -4   1       14.38       12.74      2.99 o 
   8  -4   1        2.90        4.33      3.25 o 
 -11  -3   1       22.10       25.20      5.69 o 
 -10  -3   1       40.81       41.52      3.32 o 
  -9  -3   1        6.18        4.57      2.61 o 
  -8  -3   1       13.96       10.98      2.49 o 
  -7  -3   1      151.47      147.56      3.96 o 
  -6  -3   1        0.00        0.47      2.01 o 
  -5  -3   1      185.23      186.11      4.92 o 
  -4  -3   1        6.00        6.17      1.10 o 
  -3  -3   1     1673.78     1572.64     11.22 o 
  -2  -3   1     2165.66     2073.94      8.29 o 
  -1  -3   1      359.27      368.24      9.14 o 
   0  -3   1        7.20       12.29      1.79 o 
   1  -3   1      256.30      254.45      3.01 o 
   2  -3   1       58.98       63.62      3.53 o 
   3  -3   1       29.24       31.05      2.50 o 
   4  -3   1        1.08        5.10      2.84 o 
   5  -3   1        0.36        1.28      2.54 o 
   6  -3   1       66.98       65.47      3.64 o 
   7  -3   1       30.75       27.25      3.28 o 
   8  -3   1        0.08        1.13      2.66 o 
   9  -3   1        0.22       -0.61      4.46 o 
 -11  -2   1       46.56       53.64      6.45 o 
 -10  -2   1       20.99       20.49      2.98 o 
  -9  -2   1       10.15       11.56      2.76 o 
  -8  -2   1       53.58       58.05      3.29 o 
  -7  -2   1       26.62       26.15      2.58 o 
  -6  -2   1      436.95      437.48      2.89 o 
  -5  -2   1        7.48        8.45      0.90 o 
  -4  -2   1       12.02       10.77      0.91 o 
  -3  -2   1     1631.54     1546.18      6.00 o 
  -2  -2   1     7986.31     7368.51     80.22 o 
  -1  -2   1     2809.23     2741.74     18.67 o 
   0  -2   1      101.54       95.70      1.32 o 
   1  -2   1     3386.49     3376.45     18.06 o 
   2  -2   1      232.89      225.75      3.47 o 
   3  -2   1       65.89       70.44      2.55 o 
   4  -2   1       40.58       33.45      2.44 o 
   5  -2   1        0.56        2.39      2.38 o 
   6  -2   1      119.70      117.77      4.07 o 
   7  -2   1       38.85       30.67      3.13 o 
   8  -2   1        0.01       -0.35      2.82 o 
   9  -2   1        1.99        1.54      5.07 o 
 -11  -1   1        0.72        1.23      4.76 o 
 -10  -1   1        0.93        4.30      4.76 o 
  -9  -1   1        6.08        5.44      2.64 o 
  -8  -1   1      114.16      120.50      6.61 o 
  -7  -1   1       40.10       45.20      1.78 o 
  -6  -1   1      359.64      383.94      3.49 o 
  -5  -1   1      410.20      429.50      3.63 o 
  -4  -1   1      145.84      160.39      4.92 o 
  -3  -1   1       99.32      110.52      1.31 o 
  -2  -1   1      687.68      679.92      2.82 o 
  -1  -1   1      919.92      917.64      5.69 o 
   0  -1   1     1772.09     1687.12      8.15 o 
   1  -1   1      251.55      243.29      1.96 o 
   2  -1   1      336.67      317.82      5.23 o 
   3  -1   1       27.13       25.37      1.90 o 
   4  -1   1        6.35        7.62      1.85 o 
   5  -1   1       66.79       75.01      3.25 o 
   6  -1   1       25.85       29.46      3.08 o 
   7  -1   1       22.74       20.43      3.00 o 
   8  -1   1       41.48       41.19      5.38 o 
   9  -1   1        2.67        3.23      4.76 o 
  10  -1   1        2.85        7.38      5.07 o 
 -10   0   1       14.31       18.13      5.07 o 
  -9   0   1      147.89      143.69      4.76 o 
  -8   0   1       68.04       73.11      3.69 o 
  -7   0   1       92.08       95.43      2.83 o 
  -6   0   1       44.53       41.06      1.82 o 
  -5   0   1      244.05      214.96     19.59 o 
  -4   0   1      175.06      164.90      3.23 o 
  -3   0   1      692.14      688.04      5.23 o 
  -2   0   1     4819.65     4665.29     27.28 o 
  -1   0   1      232.55      221.92      2.46 o 
   1   0   1      774.25      744.18      9.99 o 
   2   0   1      516.40      510.13      5.38 o 
   3   0   1       46.96       44.41      2.61 o 
   4   0   1      153.97      160.88      4.46 o 
   5   0   1       50.01       49.15      2.65 o 
   6   0   1       10.28       10.28      1.41 o 
   7   0   1       13.60       16.77      1.40 o 
   8   0   1       43.30       40.00      2.73 o 
   9   0   1        4.05        3.69      4.76 o 
  10   0   1        0.16       -0.15      4.76 o 
 -10   1   1        6.71        8.15      5.38 o 
  -9   1   1        0.49        2.91      2.72 o 
  -8   1   1        8.42        5.99      2.64 o 
  -7   1   1       31.38       35.15      2.70 o 
  -6   1   1       93.66       87.90      3.77 o 
  -5   1   1      249.87      254.02     11.91 o 
  -4   1   1        0.35        0.38      1.51 o 
  -3   1   1       88.48       96.64      2.17 o 
  -2   1   1     5042.50     4748.25     45.29 o 
  -1   1   1      368.92      356.58      1.83 o 
   1   1   1       80.40       76.69      1.54 o 
   2   1   1     3328.11     3144.68     17.88 o 
   3   1   1      241.71      232.97      2.27 o 
   4   1   1        0.05        0.31      0.98 o 
   5   1   1      113.13      111.91      1.95 o 
   6   1   1      141.90      137.48      2.34 o 
   7   1   1        1.97        2.21      1.15 o 
   8   1   1        6.01        3.78      1.98 o 
   9   1   1        0.12        0.77      4.61 o 
  10   1   1        1.86        0.77      5.07 o 
  11   1   1        0.01        1.54      5.53 o 
  -9   2   1        0.04       -2.92      4.15 o 
  -8   2   1       25.11       33.66      5.69 o 
  -7   2   1       75.00       84.38      3.65 o 
  -6   2   1        1.62        0.40      2.36 o 
  -5   2   1        3.69        7.21      1.80 o 
  -4   2   1      133.55      120.44     77.92 o 
  -3   2   1      953.33      973.28      8.61 o 
  -2   2   1      301.90      271.10     33.58 o 
  -1   2   1     1047.43     1057.13     12.68 o 
   0   2   1      149.92      137.30      1.90 o 
   1   2   1      313.29      316.43      1.73 o 
   2   2   1     2785.28     2623.33     13.58 o 
   3   2   1     1463.66     1413.78      6.26 o 
   4   2   1       17.40       18.28      1.25 o 
   5   2   1        3.05        5.17      1.08 o 
   6   2   1      110.02      120.03      2.18 o 
   7   2   1      142.12      144.30      2.54 o 
   8   2   1        0.14        0.81      1.92 o 
   9   2   1       48.31       53.94      5.38 o 
  10   2   1       73.17       79.76      6.45 o 
  11   2   1       18.46       25.05      5.69 o 
  -9   3   1        7.50       10.45      5.53 o 
  -8   3   1       19.89       24.19      3.13 o 
  -7   3   1      223.21      239.88      5.54 o 
  -6   3   1        0.07        1.30      2.03 o 
  -5   3   1        6.26        9.01      2.40 o 
  -4   3   1      125.00      142.72      3.65 o 
  -3   3   1     2073.05     1772.41   1023.46 o 
  -2   3   1       51.37       46.21      1.99 o 
  -1   3   1      369.02      395.08      3.92 o 
   0   3   1      608.41      652.08      6.61 o 
   1   3   1       13.91       10.91      1.24 o 
   2   3   1      534.65      518.40      5.51 o 
   3   3   1       15.97       15.58      0.69 o 
   4   3   1       70.66       78.15      2.06 o 
   5   3   1       20.81       20.58      1.52 o 
   6   3   1       59.88       66.24      2.40 o 
   7   3   1       23.30       23.40      1.54 o 
   8   3   1       67.48       65.43      2.10 o 
   9   3   1       22.76       24.21      2.61 o 
  10   3   1       10.24       14.60      4.15 o 
  11   3   1       59.67       72.54      5.99 o 
  -8   4   1        7.41        9.42      3.13 o 
  -7   4   1       74.26       77.69      4.76 o 
  -6   4   1        0.00        2.20      2.08 o 
  -5   4   1       14.34       16.65      2.73 o 
  -4   4   1        1.31        1.41      2.21 o 
  -3   4   1     1171.25     1195.43      8.62 o 
  -2   4   1      617.83      605.11      5.71 o 
  -1   4   1      500.31      505.72      6.92 o 
   0   4   1      751.19      795.93      8.61 o 
   1   4   1     1238.64     1158.39      9.84 o 
   2   4   1      126.57      126.82      2.06 o 
   3   4   1     1860.37     1866.61     11.37 o 
   4   4   1       53.30       75.60      1.39 o 
   5   4   1       33.48       33.50      2.77 o 
   6   4   1       50.56       63.16      3.23 o 
   7   4   1      247.36      253.96      4.61 o 
   8   4   1      191.71      197.70      4.46 o 
   9   4   1      234.30      236.27      9.30 o 
  10   4   1      108.47      117.72      7.22 o 
  11   4   1       64.23       66.85      6.45 o 
  -8   5   1       14.68       16.12      3.36 o 
  -7   5   1        0.58        3.38      2.35 o 
  -6   5   1       12.90       10.23      2.37 o 
  -5   5   1       24.29       25.82      3.69 o 
  -4   5   1       37.92       44.72      3.84 o 
  -3   5   1       19.93       22.28      3.23 o 
  -2   5   1      268.11      284.26      8.53 o 
  -1   5   1        8.79        7.93      1.88 o 
   0   5   1      224.84      241.28      4.92 o 
   1   5   1       71.65       67.13      2.73 o 
   2   5   1      358.87      338.99      5.73 o 
   3   5   1       56.76       54.00      1.75 o 
   4   5   1      417.88      416.62      3.31 o 
   5   5   1        0.50        0.06      0.36 o 
   6   5   1      149.13      141.24      4.76 o 
   7   5   1       11.22        8.30      2.92 o 
   8   5   1      413.74      434.16      8.15 o 
   9   5   1        3.72        2.85      2.42 o 
  10   5   1       74.34       76.84      5.84 o 
  11   5   1        3.80        6.30      4.92 o 
  -7   6   1        0.20        3.23      4.76 o 
  -6   6   1        0.35        2.31      2.80 o 
  -5   6   1        0.34        0.70      2.51 o 
  -4   6   1       97.68       93.29      4.92 o 
  -3   6   1      404.25      415.71      8.30 o 
  -2   6   1       79.52       82.21      3.24 o 
  -1   6   1       35.58       36.25      2.47 o 
   0   6   1       12.91       17.06      2.61 o 
   1   6   1      624.51      604.14     10.53 o 
   2   6   1      869.82      885.54     13.06 o 
   3   6   1      653.37      755.60      5.42 o 
   4   6   1        4.24        2.91      1.35 o 
   5   6   1        9.20       11.24      1.18 o 
   6   6   1       28.56       28.86      2.65 o 
   7   6   1       75.44       81.09      3.39 o 
   8   6   1      177.58      161.06      5.84 o 
   9   6   1       48.21       48.22      3.25 o 
  10   6   1       39.64       44.88      5.38 o 
  11   6   1       43.16       39.96      5.23 o 
  -6   7   1        9.50       11.37      5.07 o 
  -5   7   1       12.24        7.73      2.66 o 
  -4   7   1       47.28       49.95      4.30 o 
  -3   7   1      253.31      245.43      7.07 o 
  -2   7   1      286.47      294.10      9.37 o 
  -1   7   1        9.56        8.67      2.27 o 
   0   7   1        2.08        1.35      2.18 o 
   1   7   1      541.36      535.92      7.04 o 
   2   7   1      549.04      537.57      6.82 o 
   3   7   1       96.24       93.82      2.70 o 
   4   7   1      106.27       89.74      2.48 o 
   5   7   1       31.83       34.06      1.75 o 
   6   7   1       33.78       39.68      1.57 o 
   7   7   1        6.58        6.03      2.49 o 
   8   7   1       14.84       14.51      3.61 o 
   9   7   1       50.17       53.07      5.46 o 
  10   7   1        3.15        3.34      2.55 o 
  11   7   1        0.00       -2.92      5.07 o 
  -5   8   1      116.31      118.49      7.53 o 
  -4   8   1       17.10       18.85      3.06 o 
  -3   8   1      143.27      136.32      6.15 o 
  -2   8   1        8.87       11.49      2.65 o 
  -1   8   1       15.87       14.55      2.62 o 
   0   8   1       46.98       48.25      2.98 o 
   1   8   1       40.21       47.33      4.46 o 
   2   8   1      175.28      187.12      4.90 o 
   3   8   1        0.09        1.40      2.04 o 
   4   8   1        0.00        0.33      1.86 o 
   5   8   1        4.48        5.52      1.70 o 
   6   8   1       42.99       40.68      1.89 o 
   7   8   1       10.21        9.59      2.49 o 
   8   8   1       12.09       11.16      2.80 o 
   9   8   1       58.85       54.98      3.57 o 
  10   8   1       16.68       15.94      2.87 o 
  11   8   1       10.17       16.17      3.69 o 
  -4   9   1      184.12      187.19      8.45 o 
  -3   9   1        0.31        2.50      2.81 o 
  -2   9   1       13.03       14.35      2.37 o 
  -1   9   1        1.13        4.19      2.84 o 
   0   9   1      166.13      173.36      4.75 o 
   1   9   1       38.30       40.88      4.00 o 
   2   9   1       10.34        9.91      2.45 o 
   3   9   1       65.94       64.19      2.96 o 
   4   9   1       16.79       20.76      2.34 o 
   5   9   1       13.40       13.83      1.96 o 
   6   9   1      143.66      126.72      4.56 o 
   7   9   1      136.10      119.28      4.39 o 
   8   9   1       10.00       10.92      2.76 o 
   9   9   1        6.79        5.14      2.87 o 
  10   9   1       21.61       20.09      3.39 o 
  11   9   1       33.85       43.19      6.15 o 
  -3  10   1        6.04        8.91      5.23 o 
  -2  10   1        2.40        2.52      2.30 o 
  -1  10   1       81.14       78.90      4.32 o 
   0  10   1      205.13      191.10      4.76 o 
   1  10   1       99.73       99.21      3.45 o 
   2  10   1       25.53       23.97      3.20 o 
   3  10   1      165.46      157.80      5.17 o 
   4  10   1       19.71       20.85      2.37 o 
   5  10   1       84.51       82.02      2.97 o 
   6  10   1        0.09        3.00      2.93 o 
   7  10   1        0.83        4.51      2.84 o 
   8  10   1        0.96        1.37      2.82 o 
   9  10   1        5.50        4.94      3.10 o 
  10  10   1       38.23       54.85      3.96 o 
  -2  11   1        0.17        0.34      3.10 o 
  -1  11   1       33.51       34.65      2.95 o 
   0  11   1       53.61       56.77      3.32 o 
   1  11   1      331.86      333.70      6.04 o 
   2  11   1       52.19       48.71      3.72 o 
   3  11   1       20.64       17.73      2.56 o 
   4  11   1       18.31       24.65      2.67 o 
   5  11   1      115.93      116.21      3.74 o 
   6  11   1      327.74      284.53      9.99 o 
   7  11   1        0.10        1.23      2.99 o 
   8  11   1       30.84       25.91      3.19 o 
   9  11   1       11.76       11.46      3.02 o 
  10  11   1        2.12        7.29      3.53 o 
   0  12   1      157.26      167.02      6.02 o 
   1  12   1       92.22       96.09      3.89 o 
   2  12   1       16.13       19.21      2.79 o 
   3  12   1       11.63       10.85      2.99 o 
   4  12   1        0.10        1.27      2.41 o 
   5  12   1        4.65        5.64      3.46 o 
   6  12   1        0.29        2.04      3.43 o 
   7  12   1        5.18        9.49      3.54 o 
   8  12   1       12.72       18.84      3.53 o 
   9  12   1        1.00        0.69      3.37 o 
   2  13   1        3.87        4.17      2.75 o 
   3  13   1        6.23        8.94      3.35 o 
   4  13   1        0.04       -1.38      2.87 o 
   5  13   1       66.24       62.33      4.65 o 
   6  13   1        1.56        2.01      3.65 o 
   7  13   1       26.46       20.21      4.16 o 
  -7 -12   2        9.89        9.68      4.61 o 
  -6 -12   2        0.17        2.64      3.25 o 
  -5 -12   2       21.78       23.30      4.06 o 
  -4 -12   2        1.28        2.33      3.44 o 
  -3 -12   2       31.24       28.16      3.22 o 
  -2 -12   2       34.91       36.63      4.02 o 
  -9 -11   2        0.00        3.02      3.53 o 
  -8 -11   2       12.46       12.73      3.28 o 
  -7 -11   2       12.99       13.17      3.27 o 
  -6 -11   2        0.00       -1.22      3.01 o 
  -5 -11   2        2.04        3.10      3.21 o 
  -4 -11   2       18.62       20.78      3.44 o 
  -3 -11   2       14.30       15.75      3.35 o 
  -2 -11   2       19.35       19.09      2.83 o 
  -1 -11   2        6.20        7.42      2.93 o 
   0 -11   2        3.55        2.88      3.19 o 
 -10 -10   2        1.02        1.10      3.04 o 
  -9 -10   2       14.55       14.06      3.37 o 
  -8 -10   2       13.84       15.61      3.35 o 
  -7 -10   2        0.14        2.64      2.84 o 
  -6 -10   2        6.31        6.21      2.77 o 
  -5 -10   2        0.01       -0.77      2.73 o 
  -4 -10   2        0.56        0.93      2.73 o 
  -3 -10   2        8.28       11.82      2.99 o 
  -2 -10   2        0.02        1.83      2.34 o 
  -1 -10   2        0.00        1.73      2.37 o 
   0 -10   2       19.25       18.01      3.20 o 
   1 -10   2       15.89       24.14      3.47 o 
   2 -10   2        1.46        5.84      4.61 o 
 -10  -9   2        6.99        8.17      3.10 o 
  -9  -9   2       38.57       39.43      3.57 o 
  -8  -9   2       13.05       14.43      3.13 o 
  -7  -9   2       22.36       17.79      3.13 o 
  -6  -9   2       20.28       21.04      3.46 o 
  -5  -9   2        7.76        6.57      2.76 o 
  -4  -9   2        0.02        0.25      2.79 o 
  -3  -9   2        0.17        0.37      2.63 o 
  -2  -9   2       52.46       50.91      3.89 o 
  -1  -9   2        5.21        5.14      2.25 o 
   0  -9   2       42.53       39.56      3.46 o 
   1  -9   2       25.36       27.41      5.99 o 
   2  -9   2       70.47       67.16      6.30 o 
   3  -9   2       10.65       10.14      5.07 o 
 -11  -8   2        4.93        5.92      2.70 o 
 -10  -8   2        4.26        3.53      2.93 o 
  -9  -8   2        5.34        6.80      2.93 o 
  -8  -8   2       38.62       37.53      3.37 o 
  -7  -8   2      102.58      102.08     10.22 o 
  -6  -8   2       78.48       75.77      3.94 o 
  -5  -8   2        0.31       -0.30      2.67 o 
  -4  -8   2       18.29       23.26      3.10 o 
  -3  -8   2       43.12       39.23      3.13 o 
  -2  -8   2        5.98        6.21      2.73 o 
  -1  -8   2      157.23      155.56      3.85 o 
   0  -8   2        7.16        6.67      2.23 o 
   1  -8   2        0.86        1.11      2.65 o 
   2  -8   2      142.48      139.24      6.92 o 
   3  -8   2        1.06        2.00      4.46 o 
   4  -8   2       12.80       14.45      4.61 o 
 -11  -7   2       12.34       13.58      2.77 o 
 -10  -7   2        1.79        2.17      2.48 o 
  -9  -7   2        0.70        0.14      2.66 o 
  -8  -7   2        0.64        0.89      2.60 o 
  -7  -7   2      263.87      249.71      5.64 o 
  -6  -7   2       29.65       32.52      3.21 o 
  -5  -7   2        6.39        4.30      2.47 o 
  -4  -7   2        6.36        8.30      2.58 o 
  -3  -7   2        4.43        7.93      2.56 o 
  -2  -7   2      157.25      157.33      4.28 o 
  -1  -7   2       20.79       22.30      2.95 o 
   0  -7   2        2.89        3.21      2.02 o 
   1  -7   2        1.28        3.16      2.58 o 
   2  -7   2       57.42       63.32      5.23 o 
   3  -7   2      458.50      438.15     11.07 o 
   4  -7   2       63.32       57.94      5.69 o 
   5  -7   2        0.19        1.08      4.61 o 
   6  -7   2        0.03       -1.54      5.07 o 
 -11  -6   2       10.53       12.00      3.20 o 
 -10  -6   2        2.22        4.76      2.83 o 
  -9  -6   2        3.25        3.53      2.83 o 
  -8  -6   2        1.03        2.61      3.38 o 
  -7  -6   2      116.16      115.63      2.73 o 
  -6  -6   2      339.62      323.14      3.99 o 
  -5  -6   2        2.62        4.61      2.47 o 
  -4  -6   2      315.27      304.84      5.53 o 
  -3  -6   2        1.01       -0.34      2.30 o 
  -2  -6   2      236.27      260.43      4.61 o 
  -1  -6   2       12.14       16.69      4.07 o 
   0  -6   2      177.40      184.95      3.60 o 
   1  -6   2        0.31        0.59      2.32 o 
   2  -6   2       77.55       84.06      5.38 o 
   3  -6   2       67.65       57.78      5.23 o 
   4  -6   2        0.63        0.92      4.15 o 
   5  -6   2        8.43        5.23      4.46 o 
   6  -6   2        0.56        0.00      4.30 o 
 -11  -5   2       11.22       12.26      3.17 o 
 -10  -5   2        9.82        7.15      2.93 o 
  -9  -5   2        0.66        1.56      2.65 o 
  -8  -5   2       11.13       12.50      2.88 o 
  -7  -5   2      237.65      231.60      7.07 o 
  -6  -5   2      111.86      111.67      2.86 o 
  -5  -5   2      233.60      231.69      8.22 o 
  -4  -5   2     1517.55     1473.58      9.52 o 
  -3  -5   2      220.86      227.02      4.46 o 
  -2  -5   2      274.09      298.26      4.31 o 
  -1  -5   2      167.11      169.12      6.92 o 
   0  -5   2      192.01      201.05      3.32 o 
   1  -5   2       72.23       65.90      2.51 o 
   2  -5   2        1.43        0.31      3.07 o 
   3  -5   2       53.45       61.17      4.92 o 
   4  -5   2       77.83       73.31      5.53 o 
   5  -5   2       58.25       52.41      5.23 o 
   6  -5   2       15.68       15.06      4.76 o 
   7  -5   2       16.25       18.13      4.92 o 
 -11  -4   2        0.02        0.48      2.80 o 
 -10  -4   2       21.66       20.88      3.04 o 
  -9  -4   2       25.35       25.97      3.38 o 
  -8  -4   2      150.30      146.46      4.50 o 
  -7  -4   2      307.08      297.04     14.29 o 
  -6  -4   2        0.61       -1.08      3.38 o 
  -5  -4   2        0.61        0.45      0.67 o 
  -4  -4   2      843.07      816.50      6.76 o 
  -3  -4   2        4.02        3.53      1.76 o 
  -2  -4   2      663.06      645.30      5.42 o 
  -1  -4   2      396.85      377.16      4.31 o 
   0  -4   2       27.76       26.16      1.69 o 
   1  -4   2      127.06      119.47      2.63 o 
   2  -4   2        4.08        3.84      3.38 o 
   3  -4   2       49.36       47.49      4.30 o 
   4  -4   2      120.85      115.88      5.69 o 
   5  -4   2        2.58        7.13      2.77 o 
   6  -4   2       37.44       38.80      3.37 o 
   7  -4   2       52.23       51.30      5.53 o 
   8  -4   2        4.65        6.45      3.26 o 
 -11  -3   2        8.18       16.60      4.61 o 
 -10  -3   2       27.63       29.30      3.13 o 
  -9  -3   2       27.23       28.03      2.99 o 
  -8  -3   2       12.94       10.03      2.62 o 
  -7  -3   2       25.12       24.50      2.77 o 
  -6  -3   2       14.41       14.18      2.27 o 
  -5  -3   2      414.38      392.01      4.30 o 
  -4  -3   2      254.97      250.61      3.36 o 
  -3  -3   2      110.85      101.59      2.47 o 
  -2  -3   2     2530.89     2530.76     10.76 o 
  -1  -3   2       36.53       38.12      1.84 o 
   0  -3   2      293.23      290.53      2.97 o 
   1  -3   2     1360.32     1407.09      6.60 o 
   2  -3   2     3196.40     3267.31     20.13 o 
   3  -3   2       69.53       70.65      4.69 o 
   4  -3   2       13.29       14.75      2.33 o 
   5  -3   2        5.50        7.26      2.58 o 
   6  -3   2       17.24       17.77      2.93 o 
   7  -3   2      105.41      106.56      4.56 o 
   8  -3   2        0.00        2.17      3.19 o 
   9  -3   2        0.05        0.18      3.21 o 
 -11  -2   2       23.88       22.28      5.07 o 
 -10  -2   2        7.09        6.13      2.79 o 
  -9  -2   2        1.40        1.73      2.49 o 
  -8  -2   2       22.28       20.19      2.69 o 
  -7  -2   2       36.47       42.03      2.77 o 
  -6  -2   2       44.15       37.77      2.07 o 
  -5  -2   2      449.14      438.71      3.84 o 
  -4  -2   2      124.19      151.35      1.94 o 
  -3  -2   2      262.74      257.81      5.85 o 
  -2  -2   2     8104.39     7621.26     57.23 o 
  -1  -2   2       18.47       19.36      0.93 o 
   0  -2   2      251.05      225.70      2.62 o 
   1  -2   2     7174.20     6994.46     63.21 o 
   2  -2   2      360.23      368.58      4.35 o 
   3  -2   2       33.06       28.48      2.32 o 
   4  -2   2       11.73       10.59      2.38 o 
   5  -2   2       25.47       28.95      2.76 o 
   6  -2   2      416.77      413.89      7.53 o 
   7  -2   2        2.28        2.46      2.82 o 
   8  -2   2       14.52       13.69      3.47 o 
   9  -2   2        2.56        3.07      4.92 o 
 -11  -1   2        0.73       -2.46      4.76 o 
 -10  -1   2        1.59        1.73      2.73 o 
  -9  -1   2        0.20       -0.26      2.58 o 
  -8  -1   2       56.66       55.84      3.39 o 
  -7  -1   2        0.05        0.40      1.28 o 
  -6  -1   2       72.11       80.01      1.93 o 
  -5  -1   2        1.03        0.29      0.41 o 
  -4  -1   2      815.73      883.41      4.09 o 
  -3  -1   2     1238.44     1228.62      4.10 o 
  -2  -1   2      370.00      349.56      3.35 o 
  -1  -1   2     2444.97     2429.80     11.37 o 
   0  -1   2    10717.22    10008.44    105.43 o 
   1  -1   2    15511.86    15251.04    157.68 o 
   2  -1   2     1462.38     1473.77     10.12 o 
   3  -1   2       55.56       57.84      1.64 o 
   4  -1   2       36.95       39.89      2.44 o 
   5  -1   2        1.10        1.98      2.21 o 
   6  -1   2      220.50      236.32      5.16 o 
   7  -1   2       45.04       35.36      3.08 o 
   8  -1   2       15.65       19.81      3.15 o 
   9  -1   2        0.91        0.46      4.61 o 
  10  -1   2        1.01       -0.15      4.46 o 
 -10   0   2        8.46        2.66      2.88 o 
  -9   0   2      214.55      208.28      7.84 o 
  -8   0   2        8.46        7.52      2.51 o 
  -7   0   2       28.34       29.98      1.86 o 
  -6   0   2        1.08        2.35      1.44 o 
  -5   0   2      105.95      123.22      3.53 o 
  -4   0   2     2288.68     2380.61     27.43 o 
  -3   0   2       27.01       23.41      1.20 o 
  -2   0   2       35.90       39.99      0.95 o 
  -1   0   2        2.92        6.43      0.52 o 
   0   0   2      391.15      418.70      2.54 o 
   1   0   2    14764.35    13410.12    100.82 o 
   2   0   2       17.64       17.50      1.19 o 
   3   0   2      239.90      238.99      5.92 o 
   4   0   2      308.54      312.36      4.39 o 
   5   0   2      145.18      155.78      3.85 o 
   6   0   2        1.65        1.74      2.29 o 
   7   0   2        3.88        3.11      1.19 o 
   8   0   2        1.11        0.77      4.00 o 
   9   0   2       28.38       27.36      5.53 o 
  10   0   2        0.06        4.15      4.92 o 
 -10   1   2        4.46        4.61      5.23 o 
  -9   1   2        9.78        8.67      2.90 o 
  -8   1   2       98.33       84.29     10.07 o 
  -7   1   2       44.12       44.30      5.07 o 
  -6   1   2      203.13      223.04      7.22 o 
  -5   1   2      348.37      361.44     21.75 o 
  -4   1   2      158.97      148.46     66.62 o 
  -3   1   2      206.95      217.62      4.00 o 
  -2   1   2      802.98      844.42      6.87 o 
  -1   1   2        0.13        0.67      0.68 o 
   0   1   2     3472.26     3280.62     19.13 o 
   1   1   2      626.23      628.72      4.76 o 
   2   1   2      644.76      600.90      6.15 o 
   3   1   2      689.54      665.70      2.99 o 
   4   1   2      386.51      362.15      3.31 o 
   5   1   2      118.34      116.85      1.86 o 
   6   1   2       27.69       29.54      1.50 o 
   7   1   2       66.98       63.81      1.93 o 
   8   1   2       17.74       21.05      4.30 o 
   9   1   2      169.60      171.97      7.84 o 
  10   1   2       41.82       46.41      6.30 o 
  -9   2   2       28.23       29.66      3.36 o 
  -8   2   2       26.14       30.58      5.38 o 
  -7   2   2      118.23      114.59      5.07 o 
  -6   2   2      296.80      301.08      9.07 o 
  -5   2   2       88.23       97.31      3.17 o 
  -4   2   2      193.76      185.25      5.38 o 
  -3   2   2        3.18        4.07      0.67 o 
  -2   2   2     2214.55     2279.07     14.57 o 
  -1   2   2     2242.85     2099.12     17.81 o 
   0   2   2     1166.09     1164.56      4.05 o 
   1   2   2      927.77      897.38      3.93 o 
   2   2   2        0.16        0.51      0.46 o 
   3   2   2       76.97       75.20      1.42 o 
   4   2   2      185.95      174.59      3.46 o 
   5   2   2      263.61      232.34      2.58 o 
   6   2   2        0.37        1.15      1.09 o 
   7   2   2       34.11       36.54      1.66 o 
   8   2   2       13.87       11.99      3.84 o 
   9   2   2      143.53      153.84      7.22 o 
  10   2   2       47.74       54.10      6.15 o 
  11   2   2        0.24       -1.23      4.30 o 
  -9   3   2        5.07        9.68      4.61 o 
  -8   3   2       52.81       50.34      3.43 o 
  -7   3   2       15.13       15.50      2.88 o 
  -6   3   2       64.45       58.21      3.13 o 
  -5   3   2        0.09        1.17      1.74 o 
  -4   3   2        0.84        2.50      0.85 o 
  -3   3   2       31.88       35.13      1.87 o 
  -2   3   2       19.45       23.82      1.11 o 
  -1   3   2      364.99      374.82      3.57 o 
   0   3   2      855.95      817.88      5.16 o 
   1   3   2        8.01       10.61      1.06 o 
   2   3   2       22.56       21.08      0.79 o 
   3   3   2       27.22       27.73      0.76 o 
   4   3   2     1609.14     1655.89      5.49 o 
   5   3   2       97.08      112.94      1.77 o 
   6   3   2       43.07       45.28      1.19 o 
   7   3   2        1.23        2.25      1.36 o 
   8   3   2      374.54      349.55      4.00 o 
   9   3   2      268.47      274.79      9.22 o 
  10   3   2        0.47        1.08      4.61 o 
  11   3   2       24.47       27.51      5.69 o 
  -8   4   2       60.47       60.45      5.07 o 
  -7   4   2        7.36        9.64      2.71 o 
  -6   4   2       94.33      101.51      3.15 o 
  -5   4   2      114.35      118.85      3.07 o 
  -4   4   2        1.08        1.94      1.60 o 
  -3   4   2       83.72       81.08      3.53 o 
  -2   4   2     1100.85     1080.11      5.90 o 
  -1   4   2       12.59       23.71      1.37 o 
   0   4   2      707.48      702.57      5.54 o 
   1   4   2     1591.78     1546.18      7.54 o 
   2   4   2       39.02       43.50      1.36 o 
   3   4   2      691.62      753.02      6.82 o 
   4   4   2      886.23     1017.37      5.47 o 
   5   4   2      196.56      190.29      2.77 o 
   6   4   2        2.48        1.66      0.57 o 
   7   4   2      191.83      189.63      2.98 o 
   8   4   2      317.11      307.45      3.92 o 
   9   4   2      466.47      461.20     11.07 o 
  10   4   2       33.31       31.97      4.92 o 
  11   4   2        0.03        0.92      5.07 o 
  -8   5   2        0.04        1.44      3.10 o 
  -7   5   2      198.79      190.04      4.44 o 
  -6   5   2      251.12      262.16      4.70 o 
  -5   5   2      209.57      206.84      4.82 o 
  -4   5   2      248.35      245.34      4.61 o 
  -3   5   2       15.86       20.57      4.76 o 
  -2   5   2       17.94       20.92      1.77 o 
  -1   5   2     3377.30     3452.82     12.81 o 
   0   5   2      119.88      120.60      2.58 o 
   1   5   2      131.41      130.47      2.99 o 
   2   5   2      118.07      107.30      2.33 o 
   3   5   2      838.59      858.40      5.74 o 
   4   5   2      138.23      167.83      2.09 o 
   5   5   2      146.45      130.97      2.57 o 
   6   5   2        7.40       10.42      1.84 o 
   7   5   2       28.08       25.89      2.12 o 
   8   5   2        1.49        2.18      1.69 o 
   9   5   2        2.88        2.31      3.84 o 
  10   5   2       17.46       18.13      4.92 o 
  11   5   2       35.63       38.27      5.38 o 
  -7   6   2      258.56      256.04      8.91 o 
  -6   6   2      134.20      138.20      4.57 o 
  -5   6   2        5.13        5.07      2.36 o 
  -4   6   2       63.54       65.14      3.21 o 
  -3   6   2      131.18      129.75      3.65 o 
  -2   6   2      440.33      462.67      4.93 o 
  -1   6   2       65.69       67.63      2.30 o 
   0   6   2      125.22      120.86      5.53 o 
   1   6   2        0.20       -0.31      2.01 o 
   2   6   2       28.06       26.72      1.78 o 
   3   6   2      456.69      506.19      4.41 o 
   4   6   2      203.77      215.17      3.87 o 
   5   6   2       15.54       21.21      1.37 o 
   6   6   2      103.16       98.67      5.61 o 
   7   6   2        1.84        1.98      2.21 o 
   8   6   2      240.89      242.05      6.30 o 
   9   6   2       21.96       25.77      2.75 o 
  10   6   2       15.64       11.07      4.00 o 
  11   6   2        7.91        8.30      4.92 o 
  -7   7   2       68.18       62.70      6.76 o 
  -6   7   2      254.11      265.26      9.22 o 
  -5   7   2       90.80       83.88      3.91 o 
  -4   7   2       20.97       23.32      2.73 o 
  -3   7   2       95.71       98.99      4.84 o 
  -2   7   2      270.20      272.67      4.30 o 
  -1   7   2        9.67       12.94      1.90 o 
   0   7   2      121.07      121.09      2.85 o 
   1   7   2       10.54       10.75      2.55 o 
   2   7   2      105.70      102.03      2.86 o 
   3   7   2        0.06        1.53      1.77 o 
   4   7   2        0.71        2.06      1.53 o 
   5   7   2      182.94      180.43      5.14 o 
   6   7   2       40.35       35.58      1.55 o 
   7   7   2       84.85       81.11      3.43 o 
   8   7   2      117.41      112.28      3.95 o 
   9   7   2        7.59        7.11      2.36 o 
  10   7   2        9.09       11.22      4.46 o 
  11   7   2        3.10        9.37      5.23 o 
  -6   8   2        0.68        2.77      4.61 o 
  -5   8   2        3.87        2.15      4.61 o 
  -4   8   2       21.09       24.44      4.61 o 
  -3   8   2       16.64       14.47      2.64 o 
  -2   8   2       35.41       33.04      2.34 o 
  -1   8   2       46.96       44.73      2.44 o 
   0   8   2       12.68       14.72      2.00 o 
   1   8   2       32.82       29.63      3.00 o 
   2   8   2       26.64       26.44      2.39 o 
   3   8   2        0.42        1.34      2.01 o 
   4   8   2        0.10        2.01      1.77 o 
   5   8   2       47.41       52.73      2.27 o 
   6   8   2       76.65       67.08      2.15 o 
   7   8   2       14.33       21.13      2.98 o 
   8   8   2       33.89       37.05      3.08 o 
   9   8   2        0.14        1.48      2.33 o 
  10   8   2        0.78        2.92      4.61 o 
  11   8   2       33.31       44.75      4.05 o 
  -5   9   2        8.12        6.92      4.61 o 
  -4   9   2        8.85        5.69      3.84 o 
  -3   9   2       20.97       29.81      5.38 o 
  -2   9   2       23.49       19.41      2.38 o 
  -1   9   2       14.08       13.41      2.14 o 
   0   9   2        9.98       11.14      2.12 o 
   1   9   2      137.20      131.65      3.94 o 
   2   9   2      231.13      233.88      8.15 o 
   3   9   2       67.71       65.79      2.97 o 
   4   9   2        5.28        5.23      2.11 o 
   5   9   2       39.33       37.99      2.25 o 
   6   9   2        1.61        0.24      1.65 o 
   7   9   2      270.73      246.94      9.53 o 
   8   9   2        0.12        2.02      2.80 o 
   9   9   2       11.00        9.26      2.82 o 
  10   9   2        0.06       -0.15      4.00 o 
  11   9   2        7.23        6.30      4.61 o 
  -3  10   2        0.12        0.00      3.84 o 
  -2  10   2        0.22        0.20      2.95 o 
  -1  10   2       20.82       21.23      2.55 o 
   0  10   2       23.67       24.12      2.51 o 
   1  10   2      214.54      236.59      4.53 o 
   2  10   2      468.71      450.70      7.28 o 
   3  10   2       74.77       72.36      3.24 o 
   4  10   2        7.60        7.26      2.14 o 
   5  10   2       84.19       84.66      2.99 o 
   6  10   2      115.50      108.24      5.69 o 
   7  10   2        4.19        6.58      2.82 o 
   8  10   2        2.90        3.28      3.04 o 
   9  10   2        3.96        7.10      2.91 o 
  10  10   2        0.65        4.46      4.76 o 
  -2  11   2        8.96       14.30      3.47 o 
  -1  11   2        4.21        3.81      3.04 o 
   0  11   2       49.88       52.53      3.10 o 
   1  11   2      113.06      115.86      6.01 o 
   2  11   2        6.86        7.17      2.82 o 
   3  11   2       20.25       18.77      3.17 o 
   4  11   2       44.27       46.89      2.92 o 
   5  11   2      128.21      123.85      3.72 o 
   6  11   2       22.13       22.26      3.26 o 
   7  11   2       13.39       15.48      3.15 o 
   8  11   2        1.63        3.43      2.93 o 
   9  11   2        2.16        1.31      2.93 o 
  10  11   2        0.82        3.60      3.03 o 
  -1  12   2        3.03        8.15      4.30 o 
   0  12   2        0.06        2.84      3.41 o 
   1  12   2      234.16      244.93      6.84 o 
   2  12   2       56.08       55.62      3.87 o 
   3  12   2       32.24       27.07      3.41 o 
   4  12   2       17.28       15.71      3.24 o 
   5  12   2       17.25       16.64      2.55 o 
   6  12   2        4.39        3.38      3.54 o 
   7  12   2        0.27        1.90      3.25 o 
   8  12   2       22.89       26.99      3.91 o 
   9  12   2       15.11       21.28      3.97 o 
   2  13   2       36.40       40.14      3.98 o 
   3  13   2        6.89        6.68      3.30 o 
   4  13   2       27.44       32.21      3.74 o 
   5  13   2        7.71        5.99      4.15 o 
   6  13   2        0.04        1.98      3.54 o 
   7  13   2        1.81        5.38      3.59 o 
   8  13   2        2.59        9.37      5.99 o 
  -8 -11   3        2.90        2.15      4.30 o 
  -7 -11   3        3.88        8.68      4.61 o 
  -6 -11   3        0.16       -0.63      3.27 o 
  -5 -11   3        2.63        3.42      2.88 o 
  -4 -11   3       80.07       77.90      4.39 o 
  -3 -11   3        6.91        6.32      3.69 o 
  -2 -11   3        9.46       13.33      2.98 o 
  -1 -11   3       25.49       23.21      5.84 o 
  -9 -10   3       30.68       37.09      3.80 o 
  -8 -10   3       13.66        9.69      2.98 o 
  -7 -10   3        4.44        5.69      3.61 o 
  -6 -10   3        2.76        2.22      2.95 o 
  -5 -10   3        0.00        0.50      3.01 o 
  -4 -10   3        0.06        0.94      2.84 o 
  -3 -10   3       78.66       77.18      4.79 o 
  -2 -10   3        8.85        8.77      2.58 o 
  -1 -10   3       60.45       71.49      3.53 o 
   0 -10   3      103.45      106.67      5.30 o 
   1 -10   3       10.18        9.07      4.30 o 
 -10  -9   3        4.46        5.44      3.41 o 
  -9  -9   3       40.94       36.54      3.47 o 
  -8  -9   3       32.73       26.99      3.31 o 
  -7  -9   3       82.12       80.97      4.17 o 
  -6  -9   3       68.82       59.93      6.15 o 
  -5  -9   3       19.44       19.43      3.30 o 
  -4  -9   3        4.59        4.03      2.62 o 
  -3  -9   3      148.40      142.22      4.61 o 
  -2  -9   3       30.82       31.86      3.77 o 
  -1  -9   3      240.60      246.19      5.00 o 
   0  -9   3        2.92        0.55      2.44 o 
   1  -9   3       36.26       33.67      5.07 o 
   2  -9   3       15.91       16.44      4.92 o 
   3  -9   3        0.09        2.77      5.07 o 
 -10  -8   3        0.13        0.56      2.60 o 
  -9  -8   3       24.96       27.96      3.42 o 
  -8  -8   3       16.67       18.45      3.28 o 
  -7  -8   3       46.87       51.92      5.76 o 
  -6  -8   3        7.93       10.47      2.84 o 
  -5  -8   3       97.80       97.90      6.92 o 
  -4  -8   3      263.99      265.89      5.64 o 
  -3  -8   3       19.60       23.89      3.30 o 
  -2  -8   3      180.72      193.03      4.13 o 
  -1  -8   3       47.98       51.16      2.85 o 
   0  -8   3       16.02       17.64      2.55 o 
   1  -8   3       11.87       10.86      2.69 o 
   2  -8   3        0.38        0.15      4.46 o 
   3  -8   3       22.23       18.60      4.76 o 
   4  -8   3       29.08       22.44      5.23 o 
 -11  -7   3        9.66       15.23      2.88 o 
 -10  -7   3        3.86        7.11      2.45 o 
  -9  -7   3        0.02        1.30      3.02 o 
  -8  -7   3       82.48       80.93      3.91 o 
  -7  -7   3       10.08        8.40      1.81 o 
  -6  -7   3     1597.47     1576.39     12.21 o 
  -5  -7   3      180.05      167.78      4.50 o 
  -4  -7   3       63.32       66.34      3.29 o 
  -3  -7   3       35.17       30.22      3.00 o 
  -2  -7   3      592.25      602.30      9.14 o 
  -1  -7   3      196.82      196.84      3.95 o 
   0  -7   3       49.99       52.71      2.80 o 
   1  -7   3      213.49      206.57      6.15 o 
   2  -7   3       20.69       17.21      4.30 o 
   3  -7   3        6.71        8.15      4.61 o 
   4  -7   3        7.64        6.76      4.15 o 
   5  -7   3        0.43        0.31      4.92 o 
 -11  -6   3       35.55       38.70      3.91 o 
 -10  -6   3        6.40        5.73      3.20 o 
  -9  -6   3        2.98        4.84      2.71 o 
  -8  -6   3        2.17        1.38      2.49 o 
  -7  -6   3      249.41      234.75      5.12 o 
  -6  -6   3      314.14      314.05      4.24 o 
  -5  -6   3      125.26      118.40      3.88 o 
  -4  -6   3       12.99       12.16      2.44 o 
  -3  -6   3      205.88      198.77      4.25 o 
  -2  -6   3        0.10        1.36      2.13 o 
  -1  -6   3       22.06       20.28      2.88 o 
   0  -6   3       75.84       75.77      3.30 o 
   1  -6   3      150.98      146.10      3.46 o 
   2  -6   3       38.24       32.89      4.92 o 
   3  -6   3        0.28        0.46      3.53 o 
   4  -6   3       57.59       54.87      5.23 o 
   5  -6   3        0.59        2.61      4.61 o 
   6  -6   3        4.07        5.23      4.92 o 
 -11  -5   3       19.25       29.07      3.83 o 
 -10  -5   3        6.43        3.16      2.77 o 
  -9  -5   3       20.13       18.88      2.82 o 
  -8  -5   3        0.96        2.88      2.71 o 
  -7  -5   3      337.31      330.42      8.61 o 
  -6  -5   3      148.29      138.64      4.57 o 
  -5  -5   3      403.28      389.80      5.67 o 
  -4  -5   3      481.95      449.59      5.64 o 
  -3  -5   3        0.69        0.88      1.84 o 
  -2  -5   3        7.42        8.00      1.95 o 
  -1  -5   3       76.59       82.35      3.38 o 
   0  -5   3      340.61      348.56      5.43 o 
   1  -5   3       81.14       79.90      2.69 o 
   2  -5   3       86.63       89.44      5.38 o 
   3  -5   3        0.02        0.92      3.53 o 
   4  -5   3       71.15       68.85      5.53 o 
   5  -5   3        4.94        4.00      3.69 o 
   6  -5   3        3.97        4.61      3.69 o 
   7  -5   3        0.16        5.07      4.92 o 
 -11  -4   3       16.50       23.25      4.61 o 
 -10  -4   3       31.01       31.39      4.15 o 
  -9  -4   3        0.19        0.69      2.82 o 
  -8  -4   3        0.18        0.37      2.54 o 
  -7  -4   3      147.73      140.29      6.30 o 
  -6  -4   3       11.57       14.91      1.95 o 
  -5  -4   3      348.41      332.47      7.07 o 
  -4  -4   3      702.10      676.06      6.34 o 
  -3  -4   3        5.94        7.33      1.92 o 
  -2  -4   3      258.95      264.10      3.77 o 
  -1  -4   3      441.62      435.94      4.61 o 
   0  -4   3      314.79      325.61      3.72 o 
   1  -4   3       96.67       97.70      3.20 o 
   2  -4   3      583.25      613.35     10.60 o 
   3  -4   3       22.63       26.28      4.15 o 
   4  -4   3      135.85      140.62      6.45 o 
   5  -4   3        7.88        4.92      3.38 o 
   6  -4   3        7.25        7.22      2.76 o 
   7  -4   3        9.85        6.68      3.08 o 
   8  -4   3        2.49        2.81      3.10 o 
 -11  -3   3       16.56       18.32      3.43 o 
 -10  -3   3        1.70        3.68      2.88 o 
  -9  -3   3       11.24        9.66      2.82 o 
  -8  -3   3        2.60        4.00      2.51 o 
  -7  -3   3       76.86       79.08      3.47 o 
  -6  -3   3       25.80       23.90      1.23 o 
  -5  -3   3       29.80       29.01      1.22 o 
  -4  -3   3       39.64       40.71      2.13 o 
  -3  -3   3      133.44      136.64      3.38 o 
  -2  -3   3      668.04      650.93      4.98 o 
  -1  -3   3        7.27        6.81      1.42 o 
   0  -3   3        5.51        4.93      1.34 o 
   1  -3   3        0.15        0.33      1.41 o 
   2  -3   3       61.07       62.86      4.46 o 
   3  -3   3      399.62      422.34      5.79 o 
   4  -3   3        0.32        0.23      2.23 o 
   5  -3   3       12.20       10.01      2.71 o 
   6  -3   3       38.65       40.99      3.41 o 
   7  -3   3        2.93        2.84      2.82 o 
   8  -3   3        4.87        5.31      3.10 o 
 -11  -2   3       42.12       41.64      3.99 o 
 -10  -2   3       22.58       25.68      3.08 o 
  -9  -2   3        2.37        1.89      2.91 o 
  -8  -2   3        4.89        4.82      2.44 o 
  -7  -2   3       29.00       35.99      2.82 o 
  -6  -2   3       35.97       35.14      1.42 o 
  -5  -2   3      131.64      131.43      2.31 o 
  -4  -2   3      150.09      167.40      2.20 o 
  -3  -2   3      666.43      613.37     47.57 o 
  -2  -2   3      434.62      446.56      3.75 o 
  -1  -2   3      146.86      144.23      1.59 o 
   0  -2   3      123.95      137.32      2.46 o 
   1  -2   3     1177.06     1132.95      6.94 o 
   2  -2   3      669.99      665.98      4.56 o 
   3  -2   3        3.94        4.75      2.03 o 
   4  -2   3        3.35        3.43      2.25 o 
   5  -2   3       18.08       19.97      2.73 o 
   6  -2   3        0.06        1.89      2.49 o 
   7  -2   3       59.58       62.00      3.80 o 
   8  -2   3        1.32        1.77      2.72 o 
   9  -2   3        3.96        7.23      3.58 o 
 -11  -1   3        2.80        3.38      5.07 o 
 -10  -1   3        1.36        4.41      2.87 o 
  -9  -1   3      165.36      168.52      5.29 o 
  -8  -1   3       46.45       44.45      3.77 o 
  -7  -1   3       18.18       20.31      1.52 o 
  -6  -1   3       21.94       23.33      1.53 o 
  -5  -1   3      134.58      131.56      2.79 o 
  -4  -1   3      274.55      313.96      4.72 o 
  -3  -1   3       48.89       36.30      1.34 o 
  -2  -1   3       22.76       22.18      1.63 o 
  -1  -1   3      289.11      270.20      2.15 o 
   0  -1   3     2098.82     2050.18      9.81 o 
   1  -1   3      108.80      112.24      1.59 o 
   2  -1   3      314.81      332.78      3.51 o 
   3  -1   3      152.37      148.67      2.37 o 
   4  -1   3      305.64      301.54      7.99 o 
   5  -1   3        0.31        0.56      2.01 o 
   6  -1   3       87.30       93.91      3.91 o 
   7  -1   3        7.98       10.13      2.55 o 
   8  -1   3        2.47        3.10      3.20 o 
   9  -1   3       21.24       18.44      5.38 o 
 -10   0   3        0.01        0.50      2.90 o 
  -9   0   3        2.05        5.10      2.60 o 
  -8   0   3      125.11      113.74      4.42 o 
  -7   0   3        2.81        3.92      1.49 o 
  -6   0   3       56.51       63.60      3.26 o 
  -5   0   3      169.63      186.34      3.27 o 
  -4   0   3       20.66       22.72      1.43 o 
  -3   0   3      206.41      190.27      2.84 o 
  -2   0   3        0.08        0.40      0.68 o 
  -1   0   3      317.62      318.00      3.59 o 
   0   0   3     2103.98     2017.61     10.12 o 
   1   0   3      101.45       96.81      1.46 o 
   2   0   3       16.01       16.75      0.58 o 
   3   0   3      135.75      136.94      2.03 o 
   4   0   3      196.48      195.97      4.89 o 
   5   0   3        0.03        0.20      1.26 o 
   6   0   3       80.88       80.09      3.84 o 
   7   0   3       18.69       20.12      3.69 o 
   8   0   3       10.25       12.16      3.25 o 
   9   0   3      104.45      110.96      6.76 o 
  10   0   3        9.00       10.45      5.53 o 
 -10   1   3       15.60       12.26      3.47 o 
  -9   1   3       42.65       45.29      5.15 o 
  -8   1   3       13.05        7.57      3.06 o 
  -7   1   3        7.01        8.02      1.69 o 
  -6   1   3       99.01      104.42      3.16 o 
  -5   1   3       16.15       15.51      2.02 o 
  -4   1   3       19.59       22.25      1.88 o 
  -3   1   3       47.39       43.12      1.69 o 
  -2   1   3     2430.65     2372.06     15.10 o 
  -1   1   3      135.39      129.01      1.51 o 
   0   1   3      248.41      237.26      2.28 o 
   1   1   3       39.97       38.42      0.92 o 
   2   1   3      935.46      914.25     25.97 o 
   3   1   3        1.84        3.72      1.55 o 
   4   1   3       13.60       12.71      0.71 o 
   5   1   3      349.12      341.10      6.14 o 
   6   1   3       22.34       19.18      1.24 o 
   7   1   3        4.12        2.95      1.73 o 
   8   1   3       15.79       20.75      4.46 o 
   9   1   3       62.79       75.30      6.30 o 
  10   1   3       22.16       27.36      5.69 o 
 -10   2   3        5.05        5.07      4.30 o 
  -9   2   3        8.65        7.76      3.08 o 
  -8   2   3        6.15       10.60      5.23 o 
  -7   2   3        9.75       12.11      2.44 o 
  -6   2   3       45.58       40.98      2.84 o 
  -5   2   3       13.10       16.15      2.38 o 
  -4   2   3      213.37      194.51     43.03 o 
  -3   2   3       91.31       91.73      2.58 o 
  -2   2   3     1900.69     1900.46      9.58 o 
  -1   2   3     1258.76     1134.08      5.41 o 
   0   2   3       41.97       43.98      1.81 o 
   1   2   3     1270.51     1180.61      3.94 o 
   2   2   3      548.97      551.02      4.50 o 
   3   2   3      233.69      232.61     10.22 o 
   4   2   3      155.64      165.97      1.97 o 
   5   2   3      804.53      804.93      4.95 o 
   6   2   3       28.09       29.63      1.37 o 
   7   2   3       36.94       35.80      1.53 o 
   8   2   3      207.97      211.06      4.41 o 
   9   2   3       30.68       35.35      4.92 o 
  10   2   3      132.11      152.61      7.99 o 
  11   2   3        0.15        3.53      4.61 o 
  -9   3   3       16.11       10.60      4.46 o 
  -8   3   3        3.82        6.76      4.00 o 
  -7   3   3        1.01        2.03      2.44 o 
  -6   3   3        2.95        1.34      2.29 o 
  -5   3   3       24.85       27.79      2.69 o 
  -4   3   3        6.58        8.36      1.10 o 
  -3   3   3        1.41        2.86      0.77 o 
  -2   3   3       56.93       64.95      1.13 o 
  -1   3   3      149.10      137.30      1.85 o 
   0   3   3       37.22       41.06      1.44 o 
   1   3   3      320.88      331.08      2.81 o 
   2   3   3       14.90       14.89      0.78 o 
   3   3   3      228.31      220.42      4.97 o 
   4   3   3      931.55      934.67      3.07 o 
   5   3   3      285.39      294.54      3.09 o 
   6   3   3      134.90      132.16      2.18 o 
   7   3   3      105.35      105.74      2.23 o 
   8   3   3      215.12      195.73      4.32 o 
   9   3   3        0.03        4.30      4.92 o 
  10   3   3        0.41        3.38      4.76 o 
  11   3   3        3.96       -2.00      5.07 o 
  -8   4   3        5.60        6.15      4.92 o 
  -7   4   3        8.93        9.81      2.84 o 
  -6   4   3       24.19       21.61      2.93 o 
  -5   4   3       29.23       26.32      2.01 o 
  -4   4   3        5.72        5.43      1.53 o 
  -3   4   3       51.44       42.37      2.09 o 
  -2   4   3       60.47       59.62      1.31 o 
  -1   4   3      724.95      709.23      6.03 o 
   0   4   3      235.73      211.87      2.63 o 
   1   4   3        3.10        4.30      1.26 o 
   2   4   3        1.80        2.76      1.31 o 
   3   4   3       26.15       30.43      1.04 o 
   4   4   3       14.30       13.58      1.30 o 
   5   4   3       82.35       88.28      3.69 o 
   6   4   3       44.10       45.99      1.96 o 
   7   4   3      112.45      104.40      2.33 o 
   8   4   3       89.49       91.27      3.35 o 
   9   4   3      431.25      396.81     10.30 o 
  10   4   3       22.07       23.05      5.07 o 
  11   4   3       14.34       15.98      4.92 o 
  -8   5   3        4.18        4.99      3.01 o 
  -7   5   3        3.35        2.73      3.00 o 
  -6   5   3       32.63       36.91      3.61 o 
  -5   5   3        0.15        0.27      1.80 o 
  -4   5   3        1.98        3.92      1.86 o 
  -3   5   3       21.54       23.23      1.95 o 
  -2   5   3        2.88        2.86      1.32 o 
  -1   5   3      567.49      613.67      4.36 o 
   0   5   3      101.96       87.71      2.83 o 
   1   5   3       97.36      112.53      2.82 o 
   2   5   3      226.30      225.71      2.89 o 
   3   5   3       70.82       76.26      1.70 o 
   4   5   3      308.27      314.14      2.15 o 
   5   5   3        0.29        0.41      1.33 o 
   6   5   3       18.04       21.48      1.68 o 
   7   5   3        5.35        5.97      1.73 o 
   8   5   3       15.08       14.96      1.69 o 
   9   5   3        0.21        0.45      2.35 o 
  10   5   3        0.77        2.77      4.00 o 
  11   5   3       47.05       50.25      5.69 o 
  -7   6   3        8.09       11.99      4.15 o 
  -6   6   3        1.20        2.00      4.30 o 
  -5   6   3        3.79        4.52      2.16 o 
  -4   6   3       37.47       36.29      3.07 o 
  -3   6   3       10.18       13.17      2.02 o 
  -2   6   3       66.23       59.14      2.21 o 
  -1   6   3        0.08        0.69      1.46 o 
   0   6   3        0.12        0.61      1.46 o 
   1   6   3      176.52      186.35      3.75 o 
   2   6   3       97.11      100.18      3.61 o 
   3   6   3        3.42        1.57      1.40 o 
   4   6   3        2.78        2.32      1.19 o 
   5   6   3        1.35        1.52      0.43 o 
   6   6   3        8.03        9.50      1.72 o 
   7   6   3        0.15        0.46      1.72 o 
   8   6   3       27.38       28.17      2.25 o 
   9   6   3        0.26        0.18      2.36 o 
  10   6   3       11.21        9.84      4.76 o 
  11   6   3       14.22       18.75      4.92 o 
  -7   7   3       12.29       17.67      4.92 o 
  -6   7   3       22.41       25.82      5.38 o 
  -5   7   3       48.02       52.10      5.38 o 
  -4   7   3       86.76       77.52      3.53 o 
  -3   7   3        7.53        4.55      1.98 o 
  -2   7   3      232.07      238.90      4.51 o 
  -1   7   3       68.87       67.62      2.41 o 
   0   7   3       10.37        8.59      1.88 o 
   1   7   3      149.94      145.85      3.80 o 
   2   7   3       78.00       80.65      3.08 o 
   3   7   3       25.39       22.05      1.85 o 
   4   7   3       25.45       27.50      1.84 o 
   5   7   3      109.83      109.55      2.46 o 
   6   7   3        8.78       12.12      1.40 o 
   7   7   3      122.08      121.03      3.77 o 
   8   7   3       53.10       53.58      3.06 o 
   9   7   3       14.39       16.14      4.15 o 
  10   7   3       17.95       20.75      5.38 o 
  11   7   3       16.56       19.21      4.61 o 
  -6   8   3        1.29        2.15      4.00 o 
  -5   8   3       34.81       33.50      4.76 o 
  -4   8   3        0.22        3.53      4.46 o 
  -3   8   3      104.94       92.36      6.15 o 
  -2   8   3      107.11      105.52      3.32 o 
  -1   8   3       34.22       34.67      2.21 o 
   0   8   3       92.53       90.32      3.29 o 
   1   8   3       93.62       96.33      3.80 o 
   2   8   3       12.07       10.95      2.43 o 
   3   8   3       52.27       50.06      2.44 o 
   4   8   3       30.66       33.21      2.16 o 
   5   8   3        7.73        8.88      1.76 o 
   6   8   3       30.75       33.74      2.12 o 
   7   8   3        1.69        0.90      2.47 o 
   8   8   3        8.53        8.92      2.43 o 
   9   8   3        0.01        2.61      3.38 o 
  10   8   3       10.71        9.07      4.46 o 
  11   8   3       35.46       49.57      4.34 o 
  -5   9   3       21.49       24.28      4.92 o 
  -4   9   3       36.13       37.19      5.53 o 
  -3   9   3       16.31       15.52      4.15 o 
  -2   9   3       23.02       25.04      3.53 o 
  -1   9   3       25.03       24.35      2.18 o 
   0   9   3      156.74      154.10      3.57 o 
   1   9   3       58.58       55.21      2.84 o 
   2   9   3      347.26      350.39      8.84 o 
   3   9   3        2.72        4.53      2.43 o 
   4   9   3       11.24       11.25      2.03 o 
   5   9   3        2.45        2.99      1.90 o 
   6   9   3       41.58       34.53      2.09 o 
   7   9   3      218.63      191.91      5.15 o 
   8   9   3        5.49        5.55      2.76 o 
   9   9   3       41.45       43.82      3.77 o 
  10   9   3        5.84        5.23      4.00 o 
  11   9   3        4.02        7.53      4.76 o 
  -4  10   3        6.64        5.99      5.23 o 
  -3  10   3        2.41        1.08      4.00 o 
  -2  10   3       11.18       10.83      3.36 o 
  -1  10   3       25.51       25.45      3.10 o 
   0  10   3        4.06        4.91      2.03 o 
   1  10   3      214.05      213.61      7.38 o 
   2  10   3      396.41      410.95      6.89 o 
   3  10   3       22.96       20.50      2.95 o 
   4  10   3       41.51       43.51      2.63 o 
   5  10   3        1.19        0.85      2.02 o 
   6  10   3       92.90       84.14      4.09 o 
   7  10   3        0.02        1.53      2.99 o 
   8  10   3        2.45        7.74      2.84 o 
   9  10   3        4.08        9.27      3.02 o 
  10  10   3        6.73       12.29      5.07 o 
  -2  11   3        1.51        0.00      3.21 o 
  -1  11   3       14.47       14.95      3.15 o 
   0  11   3        5.94        7.02      3.08 o 
   1  11   3      112.52      118.36      3.73 o 
   2  11   3      112.02      109.84      3.50 o 
   3  11   3       32.51       32.22      3.41 o 
   4  11   3        0.87        0.86      2.44 o 
   5  11   3        6.68        6.64      2.25 o 
   6  11   3       30.82       26.52      3.63 o 
   7  11   3      132.13      112.09      4.88 o 
   8  11   3        0.00        1.46      2.98 o 
   9  11   3       14.13       14.96      3.30 o 
  10  11   3        3.46        4.00      4.92 o 
  -1  12   3        2.78        4.00      4.30 o 
   0  12   3        7.84        8.99      3.48 o 
   1  12   3      201.28      217.97      6.40 o 
   2  12   3       13.59       14.29      4.15 o 
   3  12   3       92.58       88.12      4.38 o 
   4  12   3       31.10       31.56      3.40 o 
   5  12   3        0.00        0.59      2.61 o 
   6  12   3        0.03        3.12      3.42 o 
   7  12   3       30.79       35.26      3.97 o 
   8  12   3        0.06        1.55      2.99 o 
   9  12   3       50.90       49.32      4.92 o 
   1  13   3        0.34        1.65      3.28 o 
   2  13   3        1.77        2.47      3.06 o 
   3  13   3        6.14        6.30      4.76 o 
   4  13   3        0.74        2.84      2.99 o 
   5  13   3        0.50        2.61      4.00 o 
   6  13   3        3.27        5.41      3.68 o 
   7  13   3        0.28        0.52      3.53 o 
   8  13   3        1.09        0.92      5.84 o 
  -6 -11   4        1.26        3.07      5.84 o 
  -5 -11   4        2.97        4.76      5.38 o 
  -4 -11   4       21.65       22.22      3.98 o 
  -3 -11   4        0.02        2.98      3.87 o 
  -2 -11   4       87.80       88.36      5.53 o 
  -8 -10   4       45.76       50.87      6.45 o 
  -7 -10   4        1.01        4.00      5.07 o 
  -6 -10   4        2.70        5.07      4.76 o 
  -5 -10   4        0.12        4.15      5.53 o 
  -4 -10   4       56.66       64.85      6.76 o 
  -3 -10   4       70.89       82.53      5.03 o 
  -2 -10   4       43.56       44.33      4.53 o 
  -1 -10   4       14.39       13.64      3.61 o 
   0 -10   4       90.57       96.05      7.38 o 
  -9  -9   4        0.43        3.17      3.46 o 
  -8  -9   4      102.45      106.31      4.64 o 
  -7  -9   4        6.79        7.26      2.98 o 
  -6  -9   4       19.58       18.54      3.06 o 
  -5  -9   4       83.61       84.39      4.20 o 
  -4  -9   4        1.47        4.21      2.73 o 
  -3  -9   4      130.81      132.40      4.49 o 
  -2  -9   4        0.14        1.51      2.31 o 
  -1  -9   4        1.71        1.61      2.19 o 
   0  -9   4       19.12       24.04      3.97 o 
   1  -9   4        0.31        0.77      3.84 o 
   2  -9   4       28.10       33.81      6.15 o 
 -10  -8   4        0.94        1.80      2.56 o 
  -9  -8   4       42.47       51.37      3.87 o 
  -8  -8   4       11.90       10.67      2.77 o 
  -7  -8   4        3.29        6.19      2.95 o 
  -6  -8   4      152.23      150.69      4.80 o 
  -5  -8   4       67.66       62.15      3.54 o 
  -4  -8   4       67.32       71.43      3.84 o 
  -3  -8   4      113.51      105.75      4.06 o 
  -2  -8   4        8.45        9.28      3.36 o 
  -1  -8   4       51.93       54.10      2.98 o 
   0  -8   4      147.40      145.02      4.05 o 
   1  -8   4        0.38        3.69      4.46 o 
   2  -8   4      121.97      117.57      7.07 o 
   3  -8   4       32.16       25.67      5.69 o 
 -10  -7   4       12.67       11.93      2.50 o 
  -9  -7   4       14.00       18.90      2.55 o 
  -8  -7   4        3.18        4.68      2.95 o 
  -7  -7   4        0.34        1.08      1.87 o 
  -6  -7   4     1057.22     1075.47     36.42 o 
  -5  -7   4       64.62       73.28      3.65 o 
  -4  -7   4      801.06      814.49     12.76 o 
  -3  -7   4       39.25       35.87      2.77 o 
  -2  -7   4       52.78       52.78      2.70 o 
  -1  -7   4        0.26        1.68      1.96 o 
   0  -7   4      120.51      119.01      3.51 o 
   1  -7   4        1.06        1.17      2.18 o 
   2  -7   4       55.66       57.32      5.84 o 
   3  -7   4        6.52       11.22      5.07 o 
   4  -7   4       10.81        8.76      4.30 o 
   5  -7   4       11.40       10.45      4.46 o 
 -11  -6   4        1.09        4.39      3.36 o 
 -10  -6   4       38.02       45.22      3.80 o 
  -9  -6   4        2.92        2.56      2.26 o 
  -8  -6   4        4.65        8.93      2.81 o 
  -7  -6   4        7.65       10.60      1.94 o 
  -6  -6   4       90.89       82.60      2.78 o 
  -5  -6   4      109.09      110.30      3.80 o 
  -4  -6   4      819.99      791.20      7.83 o 
  -3  -6   4        9.17        9.22      2.21 o 
  -2  -6   4       10.64       11.27      2.23 o 
  -1  -6   4      241.29      244.51      4.02 o 
   0  -6   4      142.87      141.43      3.41 o 
   1  -6   4      100.61       99.04      3.07 o 
   2  -6   4        0.37        0.00      3.53 o 
   3  -6   4        1.00        3.07      3.69 o 
   4  -6   4        6.78       10.14      4.92 o 
   5  -6   4        6.07        4.76      4.46 o 
   6  -6   4        4.63        4.46      5.07 o 
 -11  -5   4       17.94       24.74      3.76 o 
 -10  -5   4       71.77       81.85      4.46 o 
  -9  -5   4        3.38        6.21      2.99 o 
  -8  -5   4        6.56        4.61      2.82 o 
  -7  -5   4      385.58      387.38      5.79 o 
  -6  -5   4      407.23      400.53      4.69 o 
  -5  -5   4      138.14      130.54      3.77 o 
  -4  -5   4      551.09      519.22     20.90 o 
  -3  -5   4       48.21       51.06      2.58 o 
  -2  -5   4        2.88        3.37      2.23 o 
  -1  -5   4       64.62       55.79      3.61 o 
   0  -5   4        0.02        1.06      1.66 o 
   1  -5   4      318.19      330.86      4.51 o 
   2  -5   4       57.45       57.94      5.53 o 
   3  -5   4      128.65      119.87      6.15 o 
   4  -5   4       31.69       33.20      5.07 o 
   5  -5   4        5.71        5.07      3.84 o 
   6  -5   4       22.71       21.67      4.46 o 
 -11  -4   4        0.00        1.63      2.88 o 
 -10  -4   4       24.70       27.45      3.20 o 
  -9  -4   4        6.66       10.76      2.99 o 
  -8  -4   4       37.39       37.20      3.10 o 
  -7  -4   4      150.10      149.22      4.39 o 
  -6  -4   4        2.72        2.33      2.07 o 
  -5  -4   4      326.01      330.40      4.02 o 
  -4  -4   4       78.58       71.85      2.69 o 
  -3  -4   4       30.70       28.87      2.31 o 
  -2  -4   4      228.04      254.58      6.07 o 
  -1  -4   4       18.73       15.30      2.32 o 
   0  -4   4      123.38      121.84      2.59 o 
   1  -4   4      265.98      245.35      4.81 o 
   2  -4   4      277.73      268.56      5.16 o 
   3  -4   4      121.57      114.80      6.45 o 
   4  -4   4        0.03        3.07      4.30 o 
   5  -4   4       12.09       11.37      4.15 o 
   6  -4   4        2.17        4.76      4.46 o 
   7  -4   4        0.84        4.76      4.76 o 
 -11  -3   4        0.00       -0.01      3.14 o 
 -10  -3   4        6.90        7.44      2.98 o 
  -9  -3   4        1.04        2.61      2.71 o 
  -8  -3   4       47.88       53.60      4.76 o 
  -7  -3   4        9.94       11.27      2.77 o 
  -6  -3   4       77.78       79.67      3.31 o 
  -5  -3   4      282.45      263.66      4.39 o 
  -4  -3   4       83.32       81.26      2.88 o 
  -3  -3   4      544.69      517.63      5.38 o 
  -2  -3   4      306.02      305.11      3.53 o 
  -1  -3   4       36.00       38.66      1.26 o 
   0  -3   4      468.90      485.43      3.93 o 
   1  -3   4     1069.91     1098.43     24.59 o 
   2  -3   4     1281.73     1301.32     20.13 o 
   3  -3   4      710.10      684.81     11.68 o 
   4  -3   4      182.75      174.30      4.42 o 
   5  -3   4        0.02        0.31      2.51 o 
   6  -3   4       66.37       66.54      3.78 o 
   7  -3   4      100.72      101.09      4.57 o 
   8  -3   4        2.04        4.81      3.39 o 
 -11  -2   4       10.65       11.23      3.41 o 
 -10  -2   4       32.88       29.22      3.36 o 
  -9  -2   4        8.08        6.08      2.73 o 
  -8  -2   4      231.79      223.34      9.30 o 
  -7  -2   4        0.04        1.45      2.66 o 
  -6  -2   4       72.20       66.61      3.10 o 
  -5  -2   4        7.26        2.63      2.69 o 
  -4  -2   4       75.41       79.25      2.11 o 
  -3  -2   4      752.02      837.43      6.60 o 
  -2  -2   4      721.00      676.69      4.54 o 
  -1  -2   4     1459.16     1488.06      5.91 o 
   0  -2   4      258.43      248.37      3.00 o 
   1  -2   4       91.59      103.71      3.53 o 
   2  -2   4     2957.41     2873.56     37.42 o 
   3  -2   4      225.09      223.71      6.07 o 
   4  -2   4        0.15        0.15      2.21 o 
   5  -2   4       11.81       13.32      2.73 o 
   6  -2   4       10.25        9.09      2.65 o 
   7  -2   4      150.66      154.62      5.15 o 
   8  -2   4        2.00        3.94      2.88 o 
   9  -2   4        1.61       -2.77      4.92 o 
 -11  -1   4        4.73       14.29      4.46 o 
 -10  -1   4       11.93        7.91      3.04 o 
  -9  -1   4       12.09       11.41      3.08 o 
  -8  -1   4       22.82       34.09      5.07 o 
  -7  -1   4      137.61      138.18      4.35 o 
  -6  -1   4       42.33       47.34      1.91 o 
  -5  -1   4      893.05      691.88    438.77 o 
  -4  -1   4      959.92     1002.93      7.44 o 
  -3  -1   4       86.28      105.16      3.07 o 
  -2  -1   4      619.74      640.99      3.80 o 
  -1  -1   4      706.41      698.41     13.52 o 
   0  -1   4      259.12      263.25      2.00 o 
   1  -1   4     1647.24     1805.81     13.66 o 
   2  -1   4     2835.47     2727.76     19.56 o 
   3  -1   4      346.42      344.28      3.12 o 
   4  -1   4      113.17      119.34      4.47 o 
   5  -1   4       27.79       23.75      3.00 o 
   6  -1   4       55.61       59.11      3.35 o 
   7  -1   4       11.39       12.02      2.84 o 
   8  -1   4       39.53       37.96      3.85 o 
   9  -1   4        1.41        0.99      3.61 o 
 -10   0   4        3.15        3.31      3.10 o 
  -9   0   4       56.47       45.94      4.92 o 
  -8   0   4      223.16      212.13     12.06 o 
  -7   0   4       73.66       80.82      3.77 o 
  -6   0   4       22.60       19.11      1.77 o 
  -5   0   4      273.78      243.51      3.83 o 
  -4   0   4       29.52       46.44      1.78 o 
  -3   0   4     1823.26     1847.22      8.89 o 
  -2   0   4     1869.29     1858.98      6.44 o 
  -1   0   4       40.34       41.28      1.31 o 
   0   0   4      409.82      410.40      3.46 o 
   1   0   4      498.90      519.98      5.01 o 
   2   0   4      131.85      158.23      1.41 o 
   3   0   4       26.15       30.38      0.94 o 
   4   0   4      148.00      151.09      2.00 o 
   5   0   4       97.59       97.23      3.47 o 
   6   0   4       28.04       27.52      3.02 o 
   7   0   4       17.69       22.59      2.99 o 
   8   0   4        6.23        6.44      2.87 o 
   9   0   4       67.10       69.46      5.99 o 
  10   0   4       65.57       77.30      6.92 o 
 -10   1   4        0.18       -0.03      3.10 o 
  -9   1   4        0.24        1.01      2.77 o 
  -8   1   4       84.62       75.88     10.99 o 
  -7   1   4       88.09       87.53      2.77 o 
  -6   1   4       35.11       39.17      2.92 o 
  -5   1   4        7.48        9.74      2.31 o 
  -4   1   4       74.03       66.64      2.47 o 
  -3   1   4      322.03      348.68      2.98 o 
  -2   1   4      266.42      260.97      7.76 o 
  -1   1   4       51.96       53.56      1.10 o 
   0   1   4      437.15      439.69      2.58 o 
   1   1   4       17.79       18.40      0.85 o 
   2   1   4      625.16      646.07      2.97 o 
   3   1   4      206.60      203.38      3.17 o 
   4   1   4      321.87      322.91      4.50 o 
   5   1   4      111.31      109.09      3.39 o 
   6   1   4        0.13        1.31      2.17 o 
   7   1   4       59.33       56.76      2.50 o 
   8   1   4        1.90        2.56      2.19 o 
   9   1   4       86.97       98.51      6.76 o 
  10   1   4       34.33       38.42      5.84 o 
 -10   2   4        1.76        2.00      4.61 o 
  -9   2   4       37.80       36.45      4.07 o 
  -8   2   4      116.95      115.91      4.61 o 
  -7   2   4        0.03       -0.85      2.10 o 
  -6   2   4       71.65       75.42      5.92 o 
  -5   2   4        7.53       11.21      2.24 o 
  -4   2   4      790.17      654.17    169.13 o 
  -3   2   4      964.62      969.30      4.50 o 
  -2   2   4      303.83      291.95      2.13 o 
  -1   2   4      155.00      138.87      1.96 o 
   0   2   4      573.94      585.94      5.34 o 
   1   2   4      313.38      313.69      1.68 o 
   2   2   4        0.83        2.33      0.94 o 
   3   2   4      675.23      681.40      5.81 o 
   4   2   4      205.87      219.55      3.13 o 
   5   2   4      489.23      502.69      4.76 o 
   6   2   4        5.30        5.66      0.69 o 
   7   2   4      181.34      175.36      4.53 o 
   8   2   4       25.99       30.41      3.92 o 
   9   2   4       56.91       67.93      5.84 o 
  10   2   4      362.48      378.22     11.22 o 
  -9   3   4        8.36       14.60      5.53 o 
  -8   3   4       16.53       19.52      5.23 o 
  -7   3   4       14.19       15.75      2.76 o 
  -6   3   4       66.40       58.91      3.24 o 
  -5   3   4      833.01      858.68     22.90 o 
  -4   3   4       88.42       86.32      3.13 o 
  -3   3   4     1423.75     1461.95      7.25 o 
  -2   3   4       23.12       25.96      0.83 o 
  -1   3   4      417.40      404.97      3.28 o 
   0   3   4     1677.11     1798.23      6.55 o 
   1   3   4      125.04      126.22      2.00 o 
   2   3   4     1222.04     1253.96      9.01 o 
   3   3   4      825.42      812.08      5.58 o 
   4   3   4      333.16      341.23      5.69 o 
   5   3   4      876.29      873.80     29.35 o 
   6   3   4      269.38      264.39      4.15 o 
   7   3   4       34.22       33.05      2.73 o 
   8   3   4       34.91       33.10      2.76 o 
   9   3   4      113.73      111.42      6.15 o 
  10   3   4      103.38       99.74      6.45 o 
  11   3   4       11.55       13.37      4.61 o 
  -8   4   4        8.40        9.07      5.23 o 
  -7   4   4        5.50        9.15      2.77 o 
  -6   4   4       34.98       40.59      6.69 o 
  -5   4   4      108.64      106.35      4.69 o 
  -4   4   4      303.68      309.28      8.38 o 
  -3   4   4       65.68       77.00      4.30 o 
  -2   4   4      118.13      108.79      1.69 o 
  -1   4   4     1353.96     1534.10     11.82 o 
   0   4   4     1587.41     1707.15     10.55 o 
   1   4   4       10.95        9.85      0.91 o 
   2   4   4       43.27       56.62      1.77 o 
   3   4   4      174.61      175.11      1.94 o 
   4   4   4      481.61      486.53      4.49 o 
   5   4   4       97.45      110.32      2.96 o 
   6   4   4      186.03      176.09      2.79 o 
   7   4   4       19.82       15.84      2.32 o 
   8   4   4       30.37       29.05      2.69 o 
   9   4   4      156.89      165.94      4.53 o 
  10   4   4        0.29        0.92      3.84 o 
  11   4   4        1.71        0.77      4.76 o 
  -8   5   4        1.94        4.61      5.38 o 
  -7   5   4        7.46       11.14      3.14 o 
  -6   5   4      868.44      833.80     23.36 o 
  -5   5   4      627.08      658.84     11.37 o 
  -4   5   4      258.53      254.10      4.15 o 
  -3   5   4       34.05       35.16      1.89 o 
  -2   5   4        9.09        9.62      1.25 o 
  -1   5   4      455.31      491.14      3.45 o 
   0   5   4      227.54      254.71      2.91 o 
   1   5   4       53.75       53.42      3.14 o 
   2   5   4       32.38       32.82      1.73 o 
   3   5   4       15.21       12.23      1.42 o 
   4   5   4      353.51      407.33      3.24 o 
   5   5   4       38.34       41.42      1.75 o 
   6   5   4        2.34        2.84      1.58 o 
   7   5   4       40.89       39.31      1.98 o 
   8   5   4       49.19       47.29      3.06 o 
   9   5   4        8.07        6.35      2.54 o 
  10   5   4       21.58       19.21      4.61 o 
  11   5   4       22.64       19.83      4.61 o 
  -7   6   4        3.90        6.15      4.00 o 
  -6   6   4      171.75      183.19      7.38 o 
  -5   6   4      285.99      284.31      8.45 o 
  -4   6   4       74.49       66.10      2.70 o 
  -3   6   4       38.73       40.70      2.15 o 
  -2   6   4      121.13      128.19      2.49 o 
  -1   6   4      147.27      171.43      3.89 o 
   0   6   4       27.75       29.46      1.69 o 
   1   6   4       62.12       70.88      2.77 o 
   2   6   4        6.24        4.69      1.39 o 
   3   6   4       85.40       88.01      2.37 o 
   4   6   4       69.80       74.43      1.40 o 
   5   6   4       11.64       15.49      1.30 o 
   6   6   4       10.82       12.16      1.67 o 
   7   6   4       23.54       25.89      1.93 o 
   8   6   4       77.72       74.84      4.46 o 
   9   6   4       21.62       17.80      2.62 o 
  10   6   4        9.50        7.99      4.92 o 
  11   6   4        0.45        0.31      4.76 o 
  -7   7   4       85.85       80.84      6.61 o 
  -6   7   4       92.41       87.75      6.45 o 
  -5   7   4       36.06       35.96      4.46 o 
  -4   7   4      127.43      116.34      6.15 o 
  -3   7   4       96.33       94.98      5.69 o 
  -2   7   4       84.78       85.15      2.48 o 
  -1   7   4        2.49        4.40      1.49 o 
   0   7   4       35.10       38.97      2.09 o 
   1   7   4      213.57      217.72      4.45 o 
   2   7   4        9.71        8.68      2.27 o 
   3   7   4      181.45      164.61      3.68 o 
   4   7   4      204.58      203.72      2.94 o 
   5   7   4       87.80       89.02      2.11 o 
   6   7   4      105.79      105.17      2.82 o 
   7   7   4       97.69       86.95      2.68 o 
   8   7   4      323.12      303.81      5.95 o 
   9   7   4       36.24       39.62      3.25 o 
  10   7   4        1.28        0.77      4.76 o 
  11   7   4       10.98       13.83      4.76 o 
  -6   8   4       47.64       44.41      5.99 o 
  -5   8   4        1.43        2.15      4.00 o 
  -4   8   4        6.53        9.84      4.46 o 
  -3   8   4      102.30      106.50      6.15 o 
  -2   8   4       64.71       70.64      3.69 o 
  -1   8   4        5.94        6.46      1.61 o 
   0   8   4      223.59      219.31      3.95 o 
   1   8   4       19.54       21.97      2.66 o 
   2   8   4      386.64      368.98      8.53 o 
   3   8   4      262.55      258.04      4.86 o 
   4   8   4      206.64      196.56      5.51 o 
   5   8   4        0.13       -0.27      1.69 o 
   6   8   4       64.08       65.33      2.43 o 
   7   8   4        3.78        6.51      2.47 o 
   8   8   4        7.96        4.23      2.33 o 
   9   8   4        7.17       10.30      4.46 o 
  10   8   4        1.67        4.30      4.00 o 
  11   8   4        7.61        9.91      3.69 o 
  -5   9   4        6.78        9.07      4.46 o 
  -4   9   4        6.95        9.84      4.46 o 
  -3   9   4        1.24       -0.15      3.84 o 
  -2   9   4        5.14        4.81      2.98 o 
  -1   9   4       18.62       17.60      3.10 o 
   0   9   4      164.86      172.99      3.49 o 
   1   9   4        0.42        0.21      1.98 o 
   2   9   4      440.78      422.20      7.68 o 
   3   9   4      985.68      969.27      9.36 o 
   4   9   4       30.41       27.56      2.73 o 
   5   9   4       20.09       19.77      2.10 o 
   6   9   4       19.51       21.94      1.90 o 
   7   9   4      201.43      179.37      4.92 o 
   8   9   4       45.08       44.40      3.36 o 
   9   9   4        0.65        0.46      3.84 o 
  10   9   4       26.92       31.20      5.38 o 
  -4  10   4        6.44        6.92      5.23 o 
  -3  10   4       32.95       36.12      5.69 o 
  -2  10   4       45.30       42.77      3.64 o 
  -1  10   4       39.30       45.69      4.53 o 
   0  10   4        1.28       -0.67      2.99 o 
   1  10   4       24.01       25.99      2.61 o 
   2  10   4      585.96      572.09      8.76 o 
   3  10   4        4.62        2.77      2.50 o 
   4  10   4       70.25       65.69      3.43 o 
   5  10   4        6.46        5.45      1.91 o 
   6  10   4      108.79      114.42      3.22 o 
   7  10   4       46.24       40.41      3.50 o 
   8  10   4        2.61        6.02      2.66 o 
   9  10   4        8.44       10.14      4.61 o 
  10  10   4       51.34       61.63      6.45 o 
  -2  11   4        0.60        1.31      3.48 o 
  -1  11   4       10.11        9.73      3.41 o 
   0  11   4       24.80       25.33      3.53 o 
   1  11   4       56.03       53.87      4.53 o 
   2  11   4      132.47      128.63      4.78 o 
   3  11   4        0.00        1.26      2.88 o 
   4  11   4       29.90       31.73      3.25 o 
   5  11   4       17.90       15.37      2.58 o 
   6  11   4       20.46       20.66      3.15 o 
   7  11   4        0.73        2.79      2.65 o 
   8  11   4        8.10        9.43      3.25 o 
   9  11   4        4.94        9.37      4.76 o 
  10  11   4        5.14       10.45      5.23 o 
  -1  12   4        2.72        4.27      3.36 o 
   0  12   4       23.52       21.86      3.92 o 
   1  12   4       18.50       13.45      3.48 o 
   2  12   4       33.16       29.20      5.07 o 
   3  12   4       22.53       21.19      2.98 o 
   4  12   4      162.83      164.16      5.23 o 
   5  12   4       23.74       19.00      2.99 o 
   6  12   4        1.03        4.30      4.15 o 
   7  12   4        5.16        4.96      3.03 o 
   8  12   4       28.71       25.85      3.63 o 
   9  12   4        2.04        2.77      4.46 o 
   1  13   4        9.03        8.53      3.32 o 
   2  13   4        0.13        1.29      3.24 o 
   3  13   4        0.01        4.08      3.15 o 
   4  13   4       44.06       39.67      3.57 o 
   5  13   4       10.07       14.14      4.92 o 
   6  13   4       23.44       23.82      4.76 o 
   7  13   4        6.80        4.00      3.69 o 
   8  13   4        1.89        3.69      4.76 o 
  -7 -10   5        7.38       11.68      5.53 o 
  -6 -10   5       12.97       20.59      5.99 o 
  -5 -10   5        4.07        1.08      4.46 o 
  -4 -10   5       14.59       20.09      3.69 o 
  -3 -10   5       14.65       14.36      3.58 o 
  -2 -10   5       12.84       16.72      3.97 o 
  -1 -10   5        1.07        1.98      3.91 o 
  -8  -9   5       58.46       57.32      6.45 o 
  -7  -9   5        0.40        1.23      4.61 o 
  -6  -9   5       16.01       21.05      5.23 o 
  -5  -9   5      386.22      369.61     11.22 o 
  -4  -9   5       48.37       50.41      5.69 o 
  -3  -9   5      102.21      109.84      8.99 o 
  -2  -9   5        0.91        0.07      3.10 o 
  -1  -9   5        4.20        4.99      3.23 o 
   0  -9   5       86.10       74.78      4.70 o 
   1  -9   5        0.21        1.08      4.92 o 
  -9  -8   5        6.30        2.92      4.46 o 
  -8  -8   5        0.73        1.38      5.23 o 
  -7  -8   5       23.82       26.00      3.03 o 
  -6  -8   5      209.13      194.10      8.45 o 
  -5  -8   5      100.05      114.34      7.38 o 
  -4  -8   5      105.58      121.87      7.22 o 
  -3  -8   5       28.33       29.51      5.07 o 
  -2  -8   5       21.82       24.86      6.07 o 
  -1  -8   5        4.16        4.29      3.42 o 
   0  -8   5      100.31      101.35      8.61 o 
   1  -8   5       18.18       22.44      5.53 o 
   2  -8   5        2.28        3.84      4.61 o 
   3  -8   5        0.50        1.08      4.30 o 
 -10  -7   5       36.23       46.14      3.25 o 
  -9  -7   5       19.11       20.43      2.65 o 
  -8  -7   5        6.38        6.50      2.73 o 
  -7  -7   5       13.09       15.50      2.11 o 
  -6  -7   5      285.35      285.01     15.68 o 
  -5  -7   5      899.31      908.45      9.31 o 
  -4  -7   5        0.63        3.01      2.13 o 
  -3  -7   5       29.92       32.18      4.15 o 
  -2  -7   5        3.34        5.82      2.98 o 
  -1  -7   5       62.01       58.15      2.79 o 
   0  -7   5        9.41        8.16      2.16 o 
   1  -7   5        1.58        1.96      2.77 o 
   2  -7   5        1.88        0.77      4.76 o 
   3  -7   5        7.95       13.22      4.30 o 
   4  -7   5        0.03        3.53      4.15 o 
 -10  -6   5        7.84       12.18      3.12 o 
  -9  -6   5       35.43       39.89      2.79 o 
  -8  -6   5        0.00        0.43      2.03 o 
  -7  -6   5        0.22        0.86      1.84 o 
  -6  -6   5        0.68        1.40      1.98 o 
  -5  -6   5      122.94      131.74      4.01 o 
  -4  -6   5        0.55        0.37      2.15 o 
  -3  -6   5       37.77       35.19      2.53 o 
  -2  -6   5       93.33       94.30      4.02 o 
  -1  -6   5       79.71       85.69      3.86 o 
   0  -6   5       17.11       18.98      2.16 o 
   1  -6   5       12.93       13.38      2.88 o 
   2  -6   5       32.89       32.12      5.23 o 
   3  -6   5       24.18       27.66      5.53 o 
   4  -6   5       17.03       18.60      5.38 o 
   5  -6   5        5.53       11.22      5.38 o 
 -10  -5   5       27.10       33.98      3.65 o 
  -9  -5   5       17.98       18.61      3.30 o 
  -8  -5   5       11.15       11.47      2.92 o 
  -7  -5   5       41.63       38.63      2.48 o 
  -6  -5   5      412.99      405.37      4.90 o 
  -5  -5   5      140.08      141.98      4.09 o 
  -4  -5   5        3.02        2.87      2.15 o 
  -3  -5   5        5.16        3.23      1.84 o 
  -2  -5   5       19.14       19.64      2.13 o 
  -1  -5   5      181.59      186.07      3.43 o 
   0  -5   5        6.66        9.04      1.84 o 
   1  -5   5        0.06        1.75      2.49 o 
   2  -5   5        5.78        3.84      4.61 o 
   3  -5   5       81.10       69.31      5.99 o 
   4  -5   5        0.73        4.30      4.61 o 
   5  -5   5        1.33        1.08      4.76 o 
   6  -5   5       28.03       25.51      5.84 o 
 -11  -4   5        0.25       -0.37      3.24 o 
 -10  -4   5        0.10        1.74      3.10 o 
  -9  -4   5      101.17       97.12      4.29 o 
  -8  -4   5       15.93       16.00      2.95 o 
  -7  -4   5      363.97      355.58      8.68 o 
  -6  -4   5        3.64        2.24      1.80 o 
  -5  -4   5       14.41       15.22      1.80 o 
  -4  -4   5       37.15       36.78      2.30 o 
  -3  -4   5       13.94       15.45      1.72 o 
  -2  -4   5      293.88      292.82      4.07 o 
  -1  -4   5        4.27        7.06      1.47 o 
   0  -4   5      177.71      180.41      3.05 o 
   1  -4   5       16.07       18.83      3.07 o 
   2  -4   5      123.20      125.03      4.10 o 
   3  -4   5      218.61      210.55      8.15 o 
   4  -4   5       38.68       36.12      5.07 o 
   5  -4   5      154.59      150.61      7.68 o 
   6  -4   5        8.61        5.23      4.00 o 
   7  -4   5        7.92        9.53      5.38 o 
 -11  -3   5       54.88       56.86      4.40 o 
 -10  -3   5        0.84        0.27      2.88 o 
  -9  -3   5       13.34       11.84      2.93 o 
  -8  -3   5        1.58        1.71      2.38 o 
  -7  -3   5      215.48      221.29      8.07 o 
  -6  -3   5      346.72      338.90      6.30 o 
  -5  -3   5       23.55       21.27      2.40 o 
  -4  -3   5       23.28       22.20      1.64 o 
  -3  -3   5       52.25       60.44      5.53 o 
  -2  -3   5       10.04        9.76      1.37 o 
  -1  -3   5      197.29      196.60      2.01 o 
   0  -3   5       76.42       87.43      2.10 o 
   1  -3   5      318.59      309.02      4.91 o 
   2  -3   5      557.87      541.78      7.68 o 
   3  -3   5      459.80      455.67     10.45 o 
   4  -3   5       99.19      102.81      6.45 o 
   5  -3   5      156.87      161.14      4.80 o 
   6  -3   5       18.83       24.23      3.02 o 
   7  -3   5       58.96       64.87      4.24 o 
 -10  -2   5        0.07        0.01      2.81 o 
  -9  -2   5       18.34       18.47      3.10 o 
  -8  -2   5      289.87      269.66      5.87 o 
  -7  -2   5      286.25      259.51      5.99 o 
  -6  -2   5      176.72      164.91      4.22 o 
  -5  -2   5        0.70        1.07      1.32 o 
  -4  -2   5       10.92       12.74      1.49 o 
  -3  -2   5      937.77      995.87      7.82 o 
  -2  -2   5      337.52      383.36      4.23 o 
  -1  -2   5      429.60      432.89      5.05 o 
   0  -2   5      148.04      156.66      1.71 o 
   1  -2   5      103.65      112.59      2.02 o 
   2  -2   5       17.43       22.75      2.33 o 
   3  -2   5       17.78       17.68      2.23 o 
   4  -2   5      210.82      204.06      4.50 o 
   5  -2   5        0.84        2.21      2.36 o 
   6  -2   5      217.84      227.46      9.07 o 
   7  -2   5       27.76       28.11      3.53 o 
   8  -2   5        1.99        2.00      3.24 o 
 -10  -1   5        7.23       10.26      3.17 o 
  -9  -1   5        0.02        1.20      3.08 o 
  -8  -1   5        0.48        5.43      2.60 o 
  -7  -1   5      206.33      196.14      4.94 o 
  -6  -1   5        3.11        3.50      2.43 o 
  -5  -1   5        2.37        0.53      1.36 o 
  -4  -1   5       27.80       26.16      1.68 o 
  -3  -1   5        7.80       11.26      1.95 o 
  -2  -1   5      185.44      186.56      3.15 o 
  -1  -1   5      205.77      221.20      1.91 o 
   0  -1   5      680.65      686.12      5.57 o 
   1  -1   5        0.56        1.06      0.68 o 
   2  -1   5      321.99      319.23      3.02 o 
   3  -1   5      150.14      153.39      2.31 o 
   4  -1   5      292.06      276.27      9.91 o 
   5  -1   5       33.98       32.73      4.84 o 
   6  -1   5      169.49      171.40      4.86 o 
   7  -1   5        0.30       -1.28      2.55 o 
   8  -1   5        0.17        2.45      3.03 o 
   9  -1   5       60.20       59.04      4.28 o 
 -10   0   5       55.31       49.27      4.02 o 
  -9   0   5       97.25       82.69      8.30 o 
  -8   0   5      102.98       94.94      4.34 o 
  -7   0   5       79.29       77.58      2.59 o 
  -6   0   5       32.46       33.63      1.99 o 
  -5   0   5       46.77       50.66      2.15 o 
  -4   0   5      515.71      533.28      4.53 o 
  -3   0   5      502.09      527.58      5.65 o 
  -2   0   5      225.57      248.87      2.65 o 
  -1   0   5      686.01      678.84      9.34 o 
   0   0   5      336.92      312.74      3.61 o 
   1   0   5       20.72       21.58      0.84 o 
   2   0   5       95.36      101.53      1.49 o 
   3   0   5      448.86      452.49      4.55 o 
   4   0   5      255.55      237.21      3.00 o 
   5   0   5      264.64      268.26      5.02 o 
   6   0   5      103.45      100.66      3.91 o 
   7   0   5        1.19        0.38      2.58 o 
   8   0   5        5.34        7.39      2.71 o 
   9   0   5       78.39       74.43      4.33 o 
 -10   1   5        0.24        3.00      3.37 o 
  -9   1   5       68.58       78.51      4.34 o 
  -8   1   5        2.60        2.49      2.77 o 
  -7   1   5        0.62        0.95      1.78 o 
  -6   1   5        4.97        6.11      1.79 o 
  -5   1   5       52.34       53.04      2.19 o 
  -4   1   5      112.24      110.47      1.82 o 
  -3   1   5       38.34       39.34      2.92 o 
  -2   1   5      187.38      200.14      4.84 o 
  -1   1   5       50.15       47.19      0.89 o 
   0   1   5      120.28      105.78      1.19 o 
   1   1   5        2.45        3.06      0.44 o 
   2   1   5      144.67      134.71      1.57 o 
   3   1   5      520.63      539.21      5.15 o 
   4   1   5        6.75        5.01      1.76 o 
   5   1   5      526.20      532.67     14.75 o 
   6   1   5       25.77       22.64      2.66 o 
   7   1   5        0.69        2.42      1.95 o 
   8   1   5       84.01       82.28      3.18 o 
   9   1   5       50.83       49.33      5.69 o 
  10   1   5       89.53      100.66      7.22 o 
  -9   2   5       60.02       58.29      8.53 o 
  -8   2   5       35.22       42.96      3.63 o 
  -7   2   5       20.63       16.75      2.47 o 
  -6   2   5       68.75       73.85      5.61 o 
  -5   2   5       45.99       45.21      2.69 o 
  -4   2   5       32.66       35.77      1.84 o 
  -3   2   5      136.12      132.31      2.93 o 
  -2   2   5       16.45       16.81      2.23 o 
  -1   2   5        5.17        5.76      0.70 o 
   0   2   5       91.21       88.46      2.42 o 
   1   2   5       22.44       17.87      1.02 o 
   2   2   5        4.02        4.20      0.75 o 
   3   2   5      600.94      616.73      8.45 o 
   4   2   5      227.81      242.13      3.91 o 
   5   2   5      171.98      177.18      3.26 o 
   6   2   5        5.33        7.52      1.93 o 
   7   2   5        3.08        4.13      1.97 o 
   8   2   5      343.61      348.17      6.06 o 
   9   2   5        2.95        3.23      4.46 o 
  10   2   5        7.63        9.22      4.61 o 
  -9   3   5        0.08        1.14      3.15 o 
  -8   3   5        4.61        7.99      4.15 o 
  -7   3   5       30.64       28.28      3.01 o 
  -6   3   5      108.67      102.23      3.77 o 
  -5   3   5      238.28      231.79      7.76 o 
  -4   3   5      683.53      681.28     13.14 o 
  -3   3   5        3.15        3.35      0.75 o 
  -2   3   5      187.79      202.85      3.10 o 
  -1   3   5      265.18      268.63      2.91 o 
   0   3   5     1734.77     1726.18      8.74 o 
   1   3   5       68.25       84.15      1.31 o 
   2   3   5       70.63       72.93      1.51 o 
   3   3   5      546.55      571.21      3.84 o 
   4   3   5      246.48      257.64      5.74 o 
   5   3   5       65.50       67.08      2.32 o 
   6   3   5        4.31        5.69      2.17 o 
   7   3   5       34.09       34.61      3.61 o 
   8   3   5      226.24      218.59      5.01 o 
   9   3   5      416.12      422.63     10.60 o 
  10   3   5       48.03       46.11      5.69 o 
  -8   4   5        8.61       10.91      4.30 o 
  -7   4   5        1.15        1.16      2.58 o 
  -6   4   5      112.21      103.55      4.02 o 
  -5   4   5        0.03        2.09      3.00 o 
  -4   4   5      121.56      118.90      3.85 o 
  -3   4   5        2.98        2.11      0.99 o 
  -2   4   5       16.26       16.56      1.47 o 
  -1   4   5      657.99      693.75      6.09 o 
   0   4   5      511.87      550.02      8.22 o 
   1   4   5       15.72       18.71      1.00 o 
   2   4   5     1327.31     1372.00      6.72 o 
   3   4   5        0.04       -0.45      0.97 o 
   4   4   5      137.80      147.42      1.99 o 
   5   4   5        2.34        2.29      0.54 o 
   6   4   5      177.51      172.08      4.15 o 
   7   4   5      367.28      358.01      8.99 o 
   8   4   5        3.18        3.54      2.23 o 
   9   4   5      129.46      128.95      6.15 o 
  10   4   5       12.38       16.44      5.07 o 
  11   4   5        0.80        3.07      4.46 o 
  -8   5   5       17.16       19.06      5.53 o 
  -7   5   5       73.52       77.92      4.17 o 
  -6   5   5        0.85        5.27      2.92 o 
  -5   5   5      279.19      253.12      7.68 o 
  -4   5   5        0.89        1.23      3.23 o 
  -3   5   5       54.27       50.56      4.30 o 
  -2   5   5        5.21        2.97      2.12 o 
  -1   5   5      300.33      306.34      3.63 o 
   0   5   5      163.59      149.45      3.31 o 
   1   5   5       38.18       50.02      1.26 o 
   2   5   5     1484.99     1532.64      8.86 o 
   3   5   5      928.82      922.27     10.80 o 
   4   5   5       34.33       37.81      2.49 o 
   5   5   5       28.61       25.30      2.50 o 
   6   5   5        8.72       10.14      3.38 o 
   7   5   5      658.55      650.70     10.60 o 
   8   5   5       94.10       93.66      3.74 o 
   9   5   5       35.09       35.51      3.15 o 
  10   5   5        0.07       -0.46      4.61 o 
  11   5   5        0.86        2.77      4.92 o 
  -7   6   5       28.66       33.20      5.07 o 
  -6   6   5        8.36       14.29      4.00 o 
  -5   6   5      106.49      105.43      5.84 o 
  -4   6   5       59.40       58.40      4.76 o 
  -3   6   5       60.87       72.23      5.07 o 
  -2   6   5      194.67      188.19      3.35 o 
  -1   6   5       63.43       60.52      2.33 o 
   0   6   5      262.32      242.85      2.49 o 
   1   6   5      209.44      225.98      3.34 o 
   2   6   5      165.86      166.85      4.65 o 
   3   6   5      595.98      588.73      5.06 o 
   4   6   5       85.37       82.10      2.44 o 
   5   6   5        4.65        3.25      2.33 o 
   6   6   5      442.11      398.17      5.75 o 
   7   6   5      150.04      145.30      4.33 o 
   8   6   5      296.03      306.91      8.15 o 
   9   6   5       69.57       68.09      3.76 o 
  10   6   5       34.75       37.96      5.07 o 
  11   6   5       10.90       13.06      4.30 o 
  -7   7   5        4.11        4.00      4.76 o 
  -6   7   5       86.58       89.75      6.30 o 
  -5   7   5        5.03        6.45      4.15 o 
  -4   7   5        9.50       12.14      4.15 o 
  -3   7   5       35.50       26.59      4.46 o 
  -2   7   5      187.13      185.24      4.78 o 
  -1   7   5       19.80       17.37      1.36 o 
   0   7   5        6.68        7.26      1.20 o 
   1   7   5      520.47      524.28      6.47 o 
   2   7   5       71.74       74.48      2.48 o 
   3   7   5       74.30       72.09      2.46 o 
   4   7   5      171.98      169.43      3.28 o 
   5   7   5       89.72       92.07      2.59 o 
   6   7   5      487.39      453.33      5.00 o 
   7   7   5       48.27       46.43      2.28 o 
   8   7   5        7.24        7.93      2.82 o 
   9   7   5       16.53       21.54      2.92 o 
  10   7   5       12.66       16.61      2.48 o 
  11   7   5       31.46       33.96      5.07 o 
  -6   8   5        3.39        8.30      4.46 o 
  -5   8   5       16.13       17.37      4.46 o 
  -4   8   5        7.30        7.53      4.00 o 
  -3   8   5       90.42       96.67      6.15 o 
  -2   8   5        3.02        3.21      2.58 o 
  -1   8   5        9.72       12.36      2.99 o 
   0   8   5      153.41      146.04      2.83 o 
   1   8   5       82.48       77.82      3.52 o 
   2   8   5       63.21       64.13      3.15 o 
   3   8   5      130.54      126.12      3.74 o 
   4   8   5      109.95      113.04      3.10 o 
   5   8   5      414.61      397.13      4.73 o 
   6   8   5      152.57      150.60      2.75 o 
   7   8   5      429.47      397.76      8.54 o 
   8   8   5       45.58       35.85      3.15 o 
   9   8   5       59.37       61.64      3.58 o 
  10   8   5        8.99        4.38      2.69 o 
  11   8   5       48.42       52.45      4.45 o 
  -5   9   5        0.18        2.15      4.61 o 
  -4   9   5       12.42       13.83      4.76 o 
  -3   9   5        1.78        2.61      3.84 o 
  -2   9   5        0.01        0.55      2.82 o 
  -1   9   5       55.74       53.94      3.75 o 
   0   9   5       44.33       49.91      3.41 o 
   1   9   5      158.52      155.53      3.55 o 
   2   9   5      237.67      227.51      5.09 o 
   3   9   5      650.36      651.81      7.85 o 
   4   9   5       25.43       24.01      4.38 o 
   5   9   5      738.02      717.83      7.79 o 
   6   9   5        5.19        6.45      1.84 o 
   7   9   5       72.54       80.27      3.65 o 
   8   9   5       46.88       39.96      4.76 o 
   9   9   5       26.90       40.42      5.69 o 
  10   9   5        0.63        2.31      4.15 o 
  -4  10   5        1.12        2.92      4.76 o 
  -3  10   5        5.64        2.61      4.00 o 
  -2  10   5       63.26       59.52      4.13 o 
  -1  10   5       78.88       74.48      4.02 o 
   0  10   5        1.01        2.31      2.72 o 
   1  10   5       88.05       92.06      5.99 o 
   2  10   5      288.29      282.90     12.68 o 
   3  10   5        0.28        0.45      2.55 o 
   4  10   5       78.03       78.06      3.61 o 
   5  10   5      228.26      221.58      4.98 o 
   6  10   5       30.71       28.17      2.55 o 
   7  10   5      147.34      132.56      4.53 o 
   8  10   5        4.57        3.07      4.15 o 
   9  10   5        0.59        1.08      4.46 o 
  10  10   5        0.04        0.46      4.15 o 
  -2  11   5        2.96        5.22      2.99 o 
  -1  11   5       80.69       77.76      4.23 o 
   0  11   5        0.37       -1.73      3.20 o 
   1  11   5       69.12       73.18      4.09 o 
   2  11   5       63.06       67.11      8.45 o 
   3  11   5       76.02       71.10      3.80 o 
   4  11   5       79.74       73.06      3.91 o 
   5  11   5        2.48        1.52      2.38 o 
   6  11   5       87.98       86.22      6.15 o 
   7  11   5        3.51        5.69      3.69 o 
   8  11   5        0.01        0.18      2.95 o 
   9  11   5       25.49       31.51      5.07 o 
  -1  12   5       12.23       15.18      3.69 o 
   0  12   5        1.00        3.50      3.24 o 
   1  12   5       24.02       31.94      3.68 o 
   2  12   5        6.48        6.15      4.46 o 
   3  12   5        1.01        1.93      2.80 o 
   4  12   5        0.33        0.07      3.13 o 
   5  12   5        7.30        8.00      2.87 o 
   6  12   5        2.77        6.76      4.00 o 
   7  12   5        8.67       14.14      4.15 o 
   8  12   5        9.19       10.03      3.35 o 
   9  12   5        9.72       12.60      4.76 o 
   1  13   5        8.63       12.04      3.69 o 
   2  13   5        9.05        9.91      3.37 o 
   3  13   5       81.59       83.79      4.70 o 
   4  13   5        4.67        6.25      3.21 o 
   5  13   5        0.12        1.42      2.65 o 
   6  13   5       75.94       94.36      7.22 o 
   7  13   5        0.22        0.61      4.61 o 
  -4 -10   6       25.28       33.81      6.61 o 
  -3 -10   6        4.56        3.38      5.69 o 
  -7  -9   6        0.22        0.92      4.46 o 
  -6  -9   6       17.74       20.90      4.76 o 
  -5  -9   6        5.06       10.30      5.69 o 
  -4  -9   6       42.14       49.85      4.40 o 
  -3  -9   6        0.16        3.85      3.40 o 
  -2  -9   6       15.03       11.01      4.00 o 
  -1  -9   6        0.00        3.31      3.47 o 
   0  -9   6       14.93       14.45      5.07 o 
  -8  -8   6        4.05        0.46      5.38 o 
  -7  -8   6        0.49        3.53      4.76 o 
  -6  -8   6       55.10       54.56      6.30 o 
  -5  -8   6       52.83       55.02      6.15 o 
  -4  -8   6        0.00        4.46      5.07 o 
  -3  -8   6        5.81        5.71      3.03 o 
  -2  -8   6       32.25       30.08      3.42 o 
  -1  -8   6        3.38        4.98      2.93 o 
   0  -8   6        7.23        8.18      3.06 o 
   1  -8   6        2.55        6.30      4.15 o 
  -9  -7   6       10.34       12.99      3.28 o 
  -8  -7   6        2.30        3.94      2.84 o 
  -7  -7   6       13.86       12.35      2.90 o 
  -6  -7   6       10.07        9.79      3.38 o 
  -5  -7   6        4.52        7.68      5.23 o 
  -4  -7   6       12.16       16.29      4.92 o 
  -3  -7   6       17.33       18.16      3.37 o 
  -2  -7   6        0.90        3.84      3.26 o 
  -1  -7   6        7.94        7.22      2.83 o 
   0  -7   6        0.16        2.31      3.15 o 
   1  -7   6        1.49        1.40      3.10 o 
   2  -7   6        0.01       -0.46      4.92 o 
   3  -7   6       10.18       11.83      5.53 o 
 -10  -6   6       12.69       12.29      3.04 o 
  -9  -6   6        1.35        1.84      3.03 o 
  -8  -6   6       32.31       34.22      3.36 o 
  -7  -6   6       10.05       10.49      2.67 o 
  -6  -6   6       95.20       88.31      3.87 o 
  -5  -6   6       66.75       60.55      5.99 o 
  -4  -6   6        5.08        5.23      4.61 o 
  -3  -6   6       29.32       31.35      4.76 o 
  -2  -6   6        0.04        0.55      2.71 o 
  -1  -6   6       80.13       74.94      3.85 o 
   0  -6   6       12.43       17.48      3.15 o 
   1  -6   6       23.52       22.61      3.39 o 
   2  -6   6        4.93        2.92      4.30 o 
   3  -6   6       72.23       63.47      5.99 o 
   4  -6   6       41.33       37.50      5.23 o 
 -10  -5   6       10.14        9.15      3.10 o 
  -9  -5   6        4.21        6.05      2.76 o 
  -8  -5   6       45.17       45.48      2.61 o 
  -7  -5   6       23.35       22.42      1.88 o 
  -6  -5   6       23.51       24.40      2.13 o 
  -5  -5   6        0.64        2.39      1.59 o 
  -4  -5   6        1.13        1.15      1.81 o 
  -3  -5   6        0.12        0.52      1.66 o 
  -2  -5   6        5.83        7.02      2.49 o 
  -1  -5   6       90.57       85.96      5.53 o 
   0  -5   6        9.84       12.34      2.84 o 
   1  -5   6       18.52       21.57      3.13 o 
   2  -5   6       75.22       73.35      3.99 o 
   3  -5   6       45.87       36.73      5.38 o 
   4  -5   6       98.56       73.31      6.30 o 
   5  -5   6       14.50       13.06      5.53 o 
 -10  -4   6       10.16        8.47      3.46 o 
  -9  -4   6        0.49        2.25      2.77 o 
  -8  -4   6        9.83        9.55      2.54 o 
  -7  -4   6        6.02        7.02      2.49 o 
  -6  -4   6        0.12        1.53      1.48 o 
  -5  -4   6       13.50       14.00      1.86 o 
  -4  -4   6        2.78        2.92      1.65 o 
  -3  -4   6        0.75        2.65      1.53 o 
  -2  -4   6      129.51      124.72      2.82 o 
  -1  -4   6       51.94       48.67      1.85 o 
   0  -4   6       13.07       13.94      2.69 o 
   1  -4   6        5.14        6.20      2.58 o 
   2  -4   6      157.57      159.58      4.61 o 
   3  -4   6      314.22      284.78      9.07 o 
   4  -4   6        5.93        3.23      4.61 o 
   5  -4   6       18.65       19.52      4.46 o 
   6  -4   6        1.92       -0.15      5.23 o 
 -10  -3   6        0.54        0.30      2.99 o 
  -9  -3   6       25.46       24.74      3.10 o 
  -8  -3   6        4.37        4.09      2.49 o 
  -7  -3   6       12.60       10.91      2.77 o 
  -6  -3   6        3.27        4.37      1.89 o 
  -5  -3   6        6.83        2.71      1.69 o 
  -4  -3   6        4.70        3.96      1.22 o 
  -3  -3   6       52.08       55.78      2.03 o 
  -2  -3   6      193.68      209.56      2.86 o 
  -1  -3   6       16.91       14.92      1.34 o 
   0  -3   6        0.24        0.86      2.21 o 
   1  -3   6       40.11       41.49      2.81 o 
   2  -3   6      272.88      279.53      5.46 o 
   3  -3   6     1051.60      962.98     15.06 o 
   4  -3   6      190.80      166.75      7.53 o 
   5  -3   6       68.75       55.63      5.23 o 
   6  -3   6        8.40       10.14      5.23 o 
   7  -3   6       30.28       34.58      6.30 o 
 -10  -2   6       11.54       11.59      2.93 o 
  -9  -2   6        5.35        4.33      2.71 o 
  -8  -2   6       45.23       41.79      3.30 o 
  -7  -2   6       56.07       49.05      3.15 o 
  -6  -2   6       79.29       76.32      3.39 o 
  -5  -2   6        6.30        3.51      2.18 o 
  -4  -2   6       46.71       45.43      2.91 o 
  -3  -2   6       61.59       68.79      1.85 o 
  -2  -2   6      212.01      211.59      5.15 o 
  -1  -2   6       39.18       41.62      1.22 o 
   0  -2   6       39.94       40.22      0.87 o 
   1  -2   6        1.88        1.37      0.75 o 
   2  -2   6      173.96      177.09      3.86 o 
   3  -2   6       26.19       27.51      4.76 o 
   4  -2   6        0.90        0.23      2.25 o 
   5  -2   6      187.79      193.33      4.94 o 
   6  -2   6       11.01       14.84      2.80 o 
   7  -2   6        0.03        0.15      4.15 o 
 -10  -1   6        0.00        2.66      3.24 o 
  -9  -1   6        6.56        8.53      3.15 o 
  -8  -1   6      134.42      102.24      5.99 o 
  -7  -1   6        0.02        2.04      2.65 o 
  -6  -1   6       86.68       89.57      6.76 o 
  -5  -1   6        1.26        0.53      1.40 o 
  -4  -1   6        2.38        1.93      1.47 o 
  -3  -1   6      480.82      498.45      6.61 o 
  -2  -1   6      223.85      239.72      2.04 o 
  -1  -1   6        9.13        8.06      1.74 o 
   0  -1   6        5.80        8.32      1.73 o 
   1  -1   6       10.35        9.46      0.81 o 
   2  -1   6      353.65      368.62      5.69 o 
   3  -1   6      318.07      307.24      3.32 o 
   4  -1   6      119.85      131.75      6.38 o 
   5  -1   6       16.39       17.46      2.53 o 
   6  -1   6       13.93       16.03      2.69 o 
   7  -1   6        0.04        0.24      2.69 o 
   8  -1   6       39.85       45.64      3.88 o 
 -10   0   6        0.05        0.81      3.10 o 
  -9   0   6       36.22       39.04      3.75 o 
  -8   0   6       19.00       18.06      3.04 o 
  -7   0   6      299.56      277.79     10.76 o 
  -6   0   6       41.64       38.65      2.34 o 
  -5   0   6       16.32       13.98      2.19 o 
  -4   0   6      100.91      104.85      3.10 o 
  -3   0   6      113.07      109.22      3.30 o 
  -2   0   6      140.38      159.12      1.70 o 
  -1   0   6      343.01      324.09      3.45 o 
   0   0   6       64.07       60.69      2.14 o 
   1   0   6      208.63      217.23      2.37 o 
   2   0   6     1017.51     1022.18      7.83 o 
   3   0   6       52.38       52.87      1.22 o 
   4   0   6      361.74      382.89      5.23 o 
   5   0   6       12.82       11.30      2.27 o 
   6   0   6       32.21       25.86      3.15 o 
   7   0   6      150.52      142.72      4.76 o 
   8   0   6        3.25        3.02      2.87 o 
   9   0   6       12.66       11.82      3.58 o 
 -10   1   6        0.19        0.14      2.99 o 
  -9   1   6       25.61       22.82      3.50 o 
  -8   1   6       25.31       29.78      3.20 o 
  -7   1   6      111.38      118.10      4.91 o 
  -6   1   6       27.22       30.43      2.10 o 
  -5   1   6       24.23       22.19      1.94 o 
  -4   1   6      171.16      183.76      2.37 o 
  -3   1   6        2.53        2.58      1.92 o 
  -2   1   6       47.85       62.47      1.77 o 
  -1   1   6        3.14        2.68      0.49 o 
   0   1   6      106.51       97.12      2.02 o 
   1   1   6      163.10      165.18      1.63 o 
   2   1   6      209.04      216.21      2.02 o 
   3   1   6      236.65      246.90      3.92 o 
   4   1   6       32.59       37.57      2.24 o 
   5   1   6      139.92      140.77      4.76 o 
   6   1   6      451.44      429.93      6.57 o 
   7   1   6      127.37      119.74      3.46 o 
   8   1   6        1.24        3.15      2.24 o 
   9   1   6       10.88       10.30      4.15 o 
  -9   2   6       13.13       12.83      3.69 o 
  -8   2   6      110.24      109.02      4.67 o 
  -7   2   6       10.24       10.71      2.22 o 
  -6   2   6       18.98       18.43      2.47 o 
  -5   2   6       65.88       68.73      3.02 o 
  -4   2   6      859.92      863.42      9.68 o 
  -3   2   6       74.16       86.43      2.02 o 
  -2   2   6       81.30       92.94      2.51 o 
  -1   2   6        2.41        5.03      1.10 o 
   0   2   6        2.33        2.75      0.53 o 
   1   2   6     3724.52     3781.31     10.96 o 
   2   2   6      182.18      188.28      2.27 o 
   3   2   6      751.87      801.11      5.97 o 
   4   2   6       16.58       16.20      1.88 o 
   5   2   6        0.03        1.38      1.92 o 
   6   2   6      399.88      401.91      5.07 o 
   7   2   6      115.38      110.34      3.30 o 
   8   2   6       13.42       17.34      2.36 o 
   9   2   6        7.74        7.53      4.00 o 
  10   2   6       20.60       21.05      5.38 o 
  -9   3   6        0.33        3.00      3.26 o 
  -8   3   6       85.29       78.43      4.29 o 
  -7   3   6        7.31        8.91      2.58 o 
  -6   3   6        8.48        8.93      2.38 o 
  -5   3   6       63.83       58.69      3.19 o 
  -4   3   6     1105.35     1096.64      5.79 o 
  -3   3   6      144.92      143.65      2.91 o 
  -2   3   6       84.85       71.77      4.00 o 
  -1   3   6        0.20        2.75      1.18 o 
   0   3   6     2614.67     2761.45     11.52 o 
   1   3   6      353.20      309.52      2.54 o 
   2   3   6      133.81      145.89      1.99 o 
   3   3   6        0.00        0.75      0.51 o 
   4   3   6        5.01        4.40      1.50 o 
   5   3   6     1004.18      975.14      8.21 o 
   6   3   6        1.97        1.49      1.78 o 
   7   3   6        0.65       -0.38      2.17 o 
   8   3   6        9.34       10.67      2.44 o 
   9   3   6        1.11        2.06      2.32 o 
  10   3   6       50.61       48.87      5.38 o 
  -8   4   6        0.31        1.84      4.30 o 
  -7   4   6        3.83        6.80      2.80 o 
  -6   4   6       12.75        9.95      2.77 o 
  -5   4   6      750.86      766.43     12.76 o 
  -4   4   6      121.68      120.39      3.97 o 
  -3   4   6        2.51        2.22      1.36 o 
  -2   4   6        4.95        6.91      1.36 o 
  -1   4   6      317.03      311.70      3.50 o 
   0   4   6      593.01      682.26      6.29 o 
   1   4   6     1643.58     1745.45      7.41 o 
   2   4   6      196.62      212.66      3.43 o 
   3   4   6       36.41       26.37      1.35 o 
   4   4   6        0.03        0.38      0.65 o 
   5   4   6       17.55       21.56      1.74 o 
   6   4   6       52.53       56.13      1.91 o 
   7   4   6       80.57       85.24      3.47 o 
   8   4   6        3.70        2.11      2.36 o 
   9   4   6       25.33       28.22      3.02 o 
  10   4   6        0.07        6.15      4.61 o 
  -8   5   6       10.23       16.44      5.84 o 
  -7   5   6        1.72        3.82      3.03 o 
  -6   5   6        9.43       10.14      3.69 o 
  -5   5   6      790.89      752.74     12.29 o 
  -4   5   6      503.73      468.73      9.37 o 
  -3   5   6       99.04       94.05      4.76 o 
  -2   5   6        1.71        2.29      1.43 o 
  -1   5   6      317.19      328.89      5.40 o 
   0   5   6       53.60       38.00      2.40 o 
   1   5   6       18.98       18.45      0.99 o 
   2   5   6       36.84       34.96      1.90 o 
   3   5   6      137.59      144.69      2.82 o 
   4   5   6       37.16       40.37      2.58 o 
   5   5   6      146.45      147.05      3.96 o 
   6   5   6       39.07       38.78      2.87 o 
   7   5   6        0.00        3.23      3.38 o 
   8   5   6        9.57        9.23      2.38 o 
   9   5   6       21.31       22.86      3.15 o 
  10   5   6       14.96       13.99      4.76 o 
  -7   6   6       20.25       19.36      4.15 o 
  -6   6   6       80.94       71.16      5.69 o 
  -5   6   6       10.05       11.37      3.69 o 
  -4   6   6       14.96       12.14      3.84 o 
  -3   6   6        4.15        4.76      3.69 o 
  -2   6   6      189.72      178.40      4.53 o 
  -1   6   6        0.34        0.26      1.54 o 
   0   6   6      116.00      130.00      3.57 o 
   1   6   6      479.39      472.10      4.77 o 
   2   6   6      387.47      348.37      5.05 o 
   3   6   6       64.54       60.57      2.32 o 
   4   6   6      232.76      235.80      4.86 o 
   5   6   6      340.20      347.26      5.64 o 
   6   6   6      216.01      209.91      4.94 o 
   7   6   6       11.31       12.21      2.60 o 
   8   6   6      116.52      118.26      4.23 o 
   9   6   6        0.16        0.08      2.47 o 
  10   6   6        5.73        4.92      4.76 o 
  11   6   6        0.18        0.46      4.76 o 
  -6   7   6        1.95        4.30      3.84 o 
  -5   7   6       61.32       59.63      5.07 o 
  -4   7   6        1.67        3.53      4.15 o 
  -3   7   6      158.60      150.46      6.61 o 
  -2   7   6       36.96       36.57      3.20 o 
  -1   7   6       85.15       95.27      3.75 o 
   0   7   6       39.65       37.02      1.12 o 
   1   7   6        0.18       -0.24      1.76 o 
   2   7   6       33.90       33.65      2.07 o 
   3   7   6      428.75      409.08      4.75 o 
   4   7   6     1176.97     1102.33      8.21 o 
   5   7   6      184.88      193.00      3.53 o 
   6   7   6      640.42      624.27      7.88 o 
   7   7   6        8.95        8.50      2.77 o 
   8   7   6        8.96        5.38      2.88 o 
   9   7   6      170.91      168.42      5.10 o 
  10   7   6       30.61       32.94      2.72 o 
  11   7   6        4.01        2.82      3.10 o 
  -6   8   6        0.78        2.92      3.84 o 
  -5   8   6        0.29        1.08      4.00 o 
  -4   8   6       10.83       13.06      4.00 o 
  -3   8   6       60.73       63.16      5.07 o 
  -2   8   6       61.44       60.03      3.80 o 
  -1   8   6      345.41      318.52     11.99 o 
   0   8   6      438.64      433.81      7.30 o 
   1   8   6       41.24       44.42      2.99 o 
   2   8   6        8.94       10.12      2.00 o 
   3   8   6      715.35      689.78      6.35 o 
   4   8   6       34.85       33.33      2.32 o 
   5   8   6        2.15        2.11      1.86 o 
   6   8   6      294.38      293.43      5.92 o 
   7   8   6        0.00        1.38      2.72 o 
   8   8   6       97.86       88.20      4.18 o 
   9   8   6       20.78       19.87      3.15 o 
  10   8   6        5.45        6.63      2.77 o 
  -5   9   6        0.08        0.00      4.15 o 
  -4   9   6        2.66        5.07      4.61 o 
  -3   9   6        7.28        5.53      3.53 o 
  -2   9   6       20.85       17.56      3.04 o 
  -1   9   6        3.44        2.78      2.44 o 
   0   9   6      288.09      297.72      8.84 o 
   1   9   6       34.17       31.35      4.00 o 
   2   9   6      363.51      346.07     11.07 o 
   3   9   6     1201.96     1155.11     11.14 o 
   4   9   6      582.45      580.59      7.44 o 
   5   9   6      501.51      487.56      5.65 o 
   6   9   6        9.15        8.96      1.92 o 
   7   9   6        3.95        4.59      2.65 o 
   8   9   6       14.45       10.19      2.99 o 
   9   9   6       28.31       32.98      3.64 o 
  10   9   6        6.14       11.44      3.02 o 
  -4  10   6        6.30       10.30      4.30 o 
  -3  10   6       53.98       51.33      5.99 o 
  -2  10   6       70.45       71.60      4.28 o 
  -1  10   6        6.89        6.21      2.80 o 
   0  10   6       72.98       74.81      4.18 o 
   1  10   6        1.07        1.38      3.84 o 
   2  10   6       16.81       19.10      2.87 o 
   3  10   6       18.77       20.66      2.99 o 
   4  10   6        2.74        2.83      2.55 o 
   5  10   6      200.10      211.54      4.98 o 
   6  10   6       23.93       24.53      2.67 o 
   7  10   6       18.60       21.98      4.76 o 
   8  10   6       45.71       46.57      4.76 o 
   9  10   6       13.99       18.44      5.07 o 
  10  10   6       18.10       23.21      5.53 o 
  -2  11   6       41.91       43.96      4.07 o 
  -1  11   6       17.65       16.88      3.39 o 
   0  11   6        3.94        3.76      3.20 o 
   1  11   6        6.02        8.09      2.77 o 
   2  11   6      344.87      322.29     13.29 o 
   3  11   6      217.94      219.15      6.84 o 
   4  11   6      546.39      559.65      8.25 o 
   5  11   6       19.78       18.68      2.98 o 
   6  11   6        6.64        7.99      4.46 o 
   7  11   6       12.32       17.21      5.07 o 
   8  11   6       95.91       97.59      6.45 o 
   9  11   6        1.75        2.31      4.92 o 
  -1  12   6       32.32       34.60      4.18 o 
   0  12   6        0.14        0.77      3.30 o 
   1  12   6        1.26        6.00      3.46 o 
   2  12   6       79.71       83.76      6.30 o 
   3  12   6       19.21       17.51      3.20 o 
   4  12   6      334.27      358.97     11.14 o 
   5  12   6       49.62       53.31      3.62 o 
   6  12   6        4.73        5.07      4.61 o 
   7  12   6       27.08       37.81      5.69 o 
   8  12   6       24.46       24.59      4.61 o 
   1  13   6       21.28       26.02      3.78 o 
   2  13   6       33.56       34.17      3.58 o 
   3  13   6       12.28       12.64      3.63 o 
   4  13   6       45.91       44.86      3.98 o 
   5  13   6       66.78       62.59      3.94 o 
   6  13   6        2.39        4.30      4.76 o 
   7  13   6        0.00        2.46      4.00 o 
  -5  -9   7       57.04       54.71      6.61 o 
  -4  -9   7      157.99      160.68      6.09 o 
  -3  -9   7        5.72        8.24      3.76 o 
  -2  -9   7        0.51        0.46      5.84 o 
  -7  -8   7        0.30        1.61      2.84 o 
  -6  -8   7       20.06       24.13      5.07 o 
  -5  -8   7      169.34      161.52      8.45 o 
  -4  -8   7      325.28      358.66     12.22 o 
  -3  -8   7        3.20        6.44      3.42 o 
  -2  -8   7        0.03        1.41      4.15 o 
  -1  -8   7        1.78        1.60      3.53 o 
   0  -8   7        3.21        1.81      3.17 o 
  -8  -7   7        0.03        2.00      5.23 o 
  -7  -7   7        3.53        5.90      2.98 o 
  -6  -7   7       14.71       12.76      3.29 o 
  -5  -7   7       61.38       63.78      6.30 o 
  -4  -7   7       30.83       30.89      5.07 o 
  -3  -7   7       14.74       13.62      3.24 o 
  -2  -7   7        1.02        6.27      3.36 o 
  -1  -7   7        0.33        1.38      3.30 o 
   0  -7   7       33.57       35.07      3.83 o 
   1  -7   7        2.87        3.23      4.92 o 
   2  -7   7        0.00        0.92      4.30 o 
  -9  -6   7       18.55       21.67      4.92 o 
  -8  -6   7       17.17       19.98      5.07 o 
  -7  -6   7        9.02        9.50      2.54 o 
  -6  -6   7        9.25       10.70      3.10 o 
  -5  -6   7        5.62        7.84      4.92 o 
  -4  -6   7        5.35        7.53      4.46 o 
  -3  -6   7        1.30        2.36      2.99 o 
  -2  -6   7       40.76       43.12      3.80 o 
  -1  -6   7       28.73       31.15      3.52 o 
   0  -6   7        9.89       13.29      2.88 o 
   1  -6   7        1.81        3.86      2.93 o 
   2  -6   7       51.63       45.03      5.84 o 
   3  -6   7        5.93        7.22      4.15 o 
  -9  -5   7        0.06        0.04      2.73 o 
  -8  -5   7        6.19        6.54      2.76 o 
  -7  -5   7       30.31       31.91      3.03 o 
  -6  -5   7        6.34        7.31      2.69 o 
  -5  -5   7        0.15        0.03      2.71 o 
  -4  -5   7        3.86        3.53      4.00 o 
  -3  -5   7        9.93        7.99      3.69 o 
  -2  -5   7      111.62       99.50      4.09 o 
  -1  -5   7      221.61      224.86      6.45 o 
   0  -5   7        7.02        6.56      2.71 o 
   1  -5   7      104.36      102.96      4.43 o 
   2  -5   7       80.46       82.84      6.92 o 
   3  -5   7       47.14       47.03      6.45 o 
   4  -5   7       41.05       40.73      6.30 o 
 -10  -4   7        0.29        1.11      3.03 o 
  -9  -4   7        2.40        5.87      3.03 o 
  -8  -4   7        0.09        0.75      2.36 o 
  -7  -4   7       21.80       24.46      2.23 o 
  -6  -4   7       49.86       44.22      2.43 o 
  -5  -4   7       37.27       40.52      3.24 o 
  -4  -4   7        6.20        6.53      2.44 o 
  -3  -4   7       68.57       66.24      4.92 o 
  -2  -4   7        0.01        0.61      2.55 o 
  -1  -4   7       75.54       72.22      3.69 o 
   0  -4   7       56.90       60.84      3.35 o 
   1  -4   7      114.14      113.57      4.38 o 
   2  -4   7       56.41       71.16      6.30 o 
   3  -4   7      390.40      369.61     11.07 o 
   4  -4   7      424.09      402.50     11.83 o 
   5  -4   7        6.27        7.84      4.61 o 
 -10  -3   7        3.55        1.72      3.25 o 
  -9  -3   7        0.59        1.44      2.91 o 
  -8  -3   7       24.88       27.88      3.06 o 
  -7  -3   7      150.26      124.78      6.15 o 
  -6  -3   7       48.33       45.62      2.39 o 
  -5  -3   7        0.29        0.67      1.14 o 
  -4  -3   7       53.36       55.68      2.05 o 
  -3  -3   7       62.00       64.09      4.61 o 
  -2  -3   7      366.04      369.26      5.92 o 
  -1  -3   7      170.72      170.76      4.28 o 
   0  -3   7       44.36       47.77      3.07 o 
   1  -3   7       65.00       65.37      3.14 o 
   2  -3   7        1.69        1.22      2.25 o 
   3  -3   7       14.40       13.22      5.07 o 
   4  -3   7        0.17        2.61      5.07 o 
   5  -3   7       58.16       46.41      5.53 o 
   6  -3   7       10.92        8.15      4.76 o 
 -10  -2   7        2.93        3.77      3.46 o 
  -9  -2   7        9.93        9.87      2.93 o 
  -8  -2   7        5.15        5.08      2.77 o 
  -7  -2   7       33.69       26.68      2.88 o 
  -6  -2   7       51.60       48.97      2.98 o 
  -5  -2   7        0.87        1.47      1.40 o 
  -4  -2   7       14.07       11.18      2.44 o 
  -3  -2   7       40.82       39.17      1.21 o 
  -2  -2   7       70.69       72.01      1.59 o 
  -1  -2   7        0.73        4.64      2.21 o 
   0  -2   7       46.72       47.87      2.69 o 
   1  -2   7       72.65       78.21      3.92 o 
   2  -2   7        4.81        4.99      2.10 o 
   3  -2   7       64.74       68.70      5.69 o 
   4  -2   7       54.57       49.18      5.53 o 
   5  -2   7       88.49       83.76      6.45 o 
   6  -2   7        8.51       10.45      5.07 o 
   7  -2   7        5.59        5.53      5.07 o 
 -10  -1   7       18.66       15.49      3.69 o 
  -9  -1   7       29.27       21.63      3.25 o 
  -8  -1   7       77.14       65.87      3.75 o 
  -7  -1   7       93.29       85.14      3.87 o 
  -6  -1   7       14.92       15.71      2.47 o 
  -5  -1   7       38.91       16.61     18.60 o 
  -4  -1   7       15.13       16.53      2.55 o 
  -3  -1   7       58.44       57.52      1.81 o 
  -2  -1   7      212.09      206.92      2.08 o 
  -1  -1   7        0.02        0.50      1.84 o 
   0  -1   7      139.63      142.48      6.84 o 
   1  -1   7        1.25        0.39      0.56 o 
   2  -1   7        2.01        4.30      1.79 o 
   3  -1   7       46.34       51.48      4.92 o 
   4  -1   7        8.76        9.21      2.02 o 
   5  -1   7       27.36       21.52      4.61 o 
   6  -1   7        1.62        2.77      4.46 o 
   7  -1   7       19.09       21.05      4.46 o 
 -10   0   7       53.22       56.46      4.18 o 
  -9   0   7       26.10       30.09      3.64 o 
  -8   0   7       54.57       58.17      3.80 o 
  -7   0   7        4.43        6.37      2.69 o 
  -6   0   7        4.39        3.91      2.36 o 
  -5   0   7      239.24      207.45     17.14 o 
  -4   0   7       46.43       42.62      2.36 o 
  -3   0   7        1.16        2.42      2.27 o 
  -2   0   7      343.30      331.55      4.30 o 
  -1   0   7      119.80      125.67      2.60 o 
   0   0   7       59.98       62.24      2.36 o 
   1   0   7        2.81        2.49      1.60 o 
   2   0   7      117.60      109.61      2.58 o 
   3   0   7       60.41       53.21      1.52 o 
   4   0   7       53.85       52.54      2.61 o 
   5   0   7        1.50        2.00      2.05 o 
   6   0   7       29.18       32.78      3.04 o 
   7   0   7        4.24        4.15      4.46 o 
   8   0   7        2.51       -0.77      5.23 o 
  -9   1   7       67.40       66.82      4.07 o 
  -8   1   7       78.06       75.21      4.46 o 
  -7   1   7       12.59       14.36      2.10 o 
  -6   1   7      133.08      137.66      3.25 o 
  -5   1   7       55.83       57.49      2.43 o 
  -4   1   7      211.30      204.95      3.85 o 
  -3   1   7       25.57       19.52      3.53 o 
  -2   1   7      757.59      736.01      4.97 o 
  -1   1   7       41.18       42.58      0.92 o 
   0   1   7       41.74       45.73      1.78 o 
   1   1   7       72.21       74.15      1.98 o 
   2   1   7        0.31        1.29      0.61 o 
   3   1   7       17.55       17.30      0.90 o 
   4   1   7       89.15       90.30      2.98 o 
   5   1   7        1.64        2.14      2.12 o 
   6   1   7        0.50        2.63      2.21 o 
   7   1   7       51.45       53.55      5.46 o 
   8   1   7        0.16        2.23      2.61 o 
   9   1   7        0.16        1.84      4.76 o 
  -9   2   7       11.82        9.53      3.32 o 
  -8   2   7        4.14        4.14      3.10 o 
  -7   2   7        1.73        2.91      2.03 o 
  -6   2   7      180.85      176.23      4.83 o 
  -5   2   7        2.69        3.50      1.84 o 
  -4   2   7      184.19      177.06      3.23 o 
  -3   2   7      689.17      684.12      7.59 o 
  -2   2   7       37.50       36.84      1.41 o 
  -1   2   7       15.42       16.68      0.78 o 
   0   2   7       75.29       74.83      1.10 o 
   1   2   7       57.21       52.62      1.20 o 
   2   2   7       52.61       53.18      1.03 o 
   3   2   7       20.73       17.28      0.73 o 
   4   2   7        0.99        0.84      1.60 o 
   5   2   7       16.86       15.70      2.18 o 
   6   2   7        1.23        3.19      1.85 o 
   7   2   7       16.60       19.56      2.33 o 
   8   2   7        4.39        3.73      2.05 o 
   9   2   7        6.90        6.30      3.84 o 
  -9   3   7       30.43       35.85      3.91 o 
  -8   3   7        9.98        9.68      3.48 o 
  -7   3   7       37.88       44.49      3.25 o 
  -6   3   7        3.04        4.27      2.33 o 
  -5   3   7       18.57       19.73      2.60 o 
  -4   3   7      300.70      283.55      5.00 o 
  -3   3   7       32.11       32.34      2.07 o 
  -2   3   7        0.19        1.33      0.58 o 
  -1   3   7       27.32       22.80      0.94 o 
   0   3   7      127.21      119.09      1.75 o 
   1   3   7      317.58      316.35      2.73 o 
   2   3   7       26.73       29.54      1.09 o 
   3   3   7      182.57      179.79      1.88 o 
   4   3   7       29.20       28.85      1.32 o 
   5   3   7       78.40       75.87      2.87 o 
   6   3   7        0.03        0.71      1.78 o 
   7   3   7       27.43       27.84      2.39 o 
   8   3   7        5.98        4.30      2.39 o 
   9   3   7        1.25        1.02      2.55 o 
  10   3   7       15.58       14.75      4.92 o 
  -8   4   7        0.02       -0.46      4.15 o 
  -7   4   7       28.33       29.33      3.06 o 
  -6   4   7       68.23       63.54      3.53 o 
  -5   4   7      123.56      120.24      4.18 o 
  -4   4   7      113.94      104.20      5.53 o 
  -3   4   7       28.09       27.47      2.00 o 
  -2   4   7       15.98       15.07      1.95 o 
  -1   4   7       79.82       67.14      2.12 o 
   0   4   7       22.60       23.44      1.60 o 
   1   4   7       45.80       45.67      1.41 o 
   2   4   7       81.41       87.51      2.48 o 
   3   4   7      641.04      664.72      4.35 o 
   4   4   7        1.76        1.77      0.55 o 
   5   4   7       21.53       20.23      1.50 o 
   6   4   7       11.84       14.93      2.44 o 
   7   4   7      141.99      140.28      4.38 o 
   8   4   7        1.34        3.02      2.33 o 
   9   4   7        0.29        0.12      2.60 o 
  10   4   7        0.70        1.23      4.00 o 
  -7   5   7        1.00        0.61      3.53 o 
  -6   5   7       16.40       16.75      4.15 o 
  -5   5   7        0.05       -1.08      3.84 o 
  -4   5   7        0.01        0.77      3.53 o 
  -3   5   7        2.35        3.83      1.70 o 
  -2   5   7      187.33      193.48      4.20 o 
  -1   5   7       11.84       12.33      1.72 o 
   0   5   7        4.67        6.08      1.55 o 
   1   5   7        4.34        3.82      0.89 o 
   2   5   7        4.86        6.02      1.58 o 
   3   5   7      469.25      490.64      9.68 o 
   4   5   7        9.32       14.03      2.14 o 
   5   5   7       11.71       14.64      2.33 o 
   6   5   7        2.33        0.97      2.12 o 
   7   5   7      220.75      216.98      5.09 o 
   8   5   7        6.65        8.72      2.71 o 
   9   5   7       16.84       15.31      2.83 o 
  10   5   7       15.07       14.14      4.61 o 
  -7   6   7        1.77        2.77      4.30 o 
  -6   6   7        2.15        3.23      4.15 o 
  -5   6   7       36.88       33.35      4.30 o 
  -4   6   7        7.90        4.15      3.23 o 
  -3   6   7      100.22       92.52      5.23 o 
  -2   6   7      111.05      110.21      3.91 o 
  -1   6   7       24.87       22.51      1.94 o 
   0   6   7       58.90       63.75      2.41 o 
   1   6   7       99.08       97.28      3.48 o 
   2   6   7       71.24       75.83      2.47 o 
   3   6   7        8.61        8.98      1.82 o 
   4   6   7        0.60        2.35      2.36 o 
   5   6   7        2.32        3.65      2.43 o 
   6   6   7        1.54        3.33      2.40 o 
   7   6   7        2.00        1.90      2.54 o 
   8   6   7        0.06        0.51      2.10 o 
   9   6   7        2.81        4.63      2.42 o 
  10   6   7        0.63       -0.97      2.73 o 
  -6   7   7        0.98        2.31      4.15 o 
  -5   7   7       14.60       12.76      4.30 o 
  -4   7   7        1.39        2.77      3.84 o 
  -3   7   7       35.77       33.50      4.30 o 
  -2   7   7       29.41       26.43      2.80 o 
  -1   7   7       15.36       10.82      2.54 o 
   0   7   7       77.58       72.49      2.69 o 
   1   7   7      272.11      296.31      4.31 o 
   2   7   7       74.59       82.50      2.74 o 
   3   7   7      184.89      184.02      3.52 o 
   4   7   7        0.27        1.12      1.99 o 
   5   7   7       26.25       30.44      3.02 o 
   6   7   7        1.72        0.53      2.33 o 
   7   7   7       69.12       68.17      3.69 o 
   8   7   7        8.92       11.94      2.93 o 
   9   7   7       53.44       55.26      3.16 o 
  10   7   7        8.37       11.07      2.41 o 
  -6   8   7        7.51        9.99      4.46 o 
  -5   8   7       12.51       14.60      4.15 o 
  -4   8   7       25.88       25.05      4.76 o 
  -3   8   7        6.95        4.61      4.15 o 
  -2   8   7        1.83        2.21      2.77 o 
  -1   8   7        5.47        6.45      2.50 o 
   0   8   7       22.86       21.81      2.93 o 
   1   8   7        7.38       10.10      2.15 o 
   2   8   7        0.03        0.84      2.01 o 
   3   8   7       10.07        9.21      2.20 o 
   4   8   7      322.98      318.99      4.68 o 
   5   8   7        0.87        1.39      1.91 o 
   6   8   7       14.76       16.88      2.77 o 
   7   8   7       17.50       18.65      2.93 o 
   8   8   7      158.13      162.38      5.16 o 
   9   8   7        3.64        2.77      3.15 o 
  10   8   7        2.87        2.76      2.60 o 
  -5   9   7        0.00       -0.31      4.15 o 
  -4   9   7        2.34        1.69      4.15 o 
  -3   9   7        0.49        0.46      3.84 o 
  -2   9   7       84.13       75.76      4.46 o 
  -1   9   7        9.87       10.37      2.93 o 
   0   9   7        0.76        1.67      2.65 o 
   1   9   7       26.39       26.89      4.30 o 
   2   9   7      587.86      586.97      7.87 o 
   3   9   7        0.93        1.99      2.34 o 
   4   9   7       20.18       21.33      2.33 o 
   5   9   7        0.30        0.16      1.95 o 
   6   9   7      103.03      109.78      3.30 o 
   7   9   7        1.40        3.30      2.72 o 
   8   9   7       15.32       15.53      2.95 o 
   9   9   7        0.81        2.54      3.15 o 
  10   9   7        1.43        0.61      2.66 o 
  -3  10   7        2.03        2.46      4.46 o 
  -2  10   7       50.80       55.49      4.13 o 
  -1  10   7       48.91       46.21      3.69 o 
   0  10   7       19.50       18.27      3.08 o 
   1  10   7        0.00       -0.31      3.53 o 
   2  10   7      437.99      438.45      8.61 o 
   3  10   7      415.57      399.87      6.94 o 
   4  10   7       33.18       28.38      2.87 o 
   5  10   7       11.21       11.75      2.73 o 
   6  10   7      155.87      152.33      3.78 o 
   7  10   7       19.52       26.36      3.37 o 
   8  10   7       56.01       53.84      3.74 o 
   9  10   7       11.28       15.18      3.42 o 
  10  10   7        3.06        2.15      4.76 o 
  -2  11   7       18.14       12.35      3.41 o 
  -1  11   7       28.92       35.77      3.86 o 
   0  11   7        0.47        1.29      3.04 o 
   1  11   7       18.91       21.84      3.26 o 
   2  11   7       15.26       10.55      3.13 o 
   3  11   7       91.50       86.16      4.24 o 
   4  11   7       59.38       61.09      3.78 o 
   5  11   7       10.87       11.85      2.66 o 
   6  11   7        3.01        4.07      2.50 o 
   7  11   7       38.16       37.50      5.23 o 
   8  11   7       43.37       51.33      5.38 o 
   9  11   7        4.08        5.84      4.76 o 
  -1  12   7        9.95        9.37      4.76 o 
   0  12   7        2.25        5.59      3.08 o 
   1  12   7       62.21       75.99      4.55 o 
   2  12   7        7.99        8.15      4.46 o 
   3  12   7        6.75        8.61      3.15 o 
   4  12   7       16.98       20.24      3.15 o 
   5  12   7        0.07        1.24      2.84 o 
   6  12   7       15.54       23.05      4.76 o 
   7  12   7       37.94       47.64      5.38 o 
   8  12   7       15.63       19.83      5.53 o 
   1  13   7        4.40        6.92      4.30 o 
   2  13   7       81.51       74.99      4.61 o 
   3  13   7        9.44       11.46      3.39 o 
   4  13   7       12.45       16.26      3.42 o 
   5  13   7        8.50        9.14      3.10 o 
   6  13   7        1.63        4.61      4.30 o 
   7  13   7       31.78       47.80      6.15 o 
  -6  -8   8       13.80       23.84      4.84 o 
  -5  -8   8       87.43       92.52      7.22 o 
  -4  -8   8        0.86        3.43      3.57 o 
  -3  -8   8       38.03       46.16      4.56 o 
  -2  -8   8        6.86       14.99      3.80 o 
  -1  -8   8        0.85        0.00      4.76 o 
  -7  -7   8        0.05       -0.82      2.95 o 
  -6  -7   8       35.86       46.47      3.86 o 
  -5  -7   8        2.00        5.99      4.92 o 
  -4  -7   8       36.91       36.32      3.63 o 
  -3  -7   8       54.68       57.38      3.96 o 
  -2  -7   8        0.64        2.88      3.53 o 
  -1  -7   8        1.40        0.64      2.82 o 
   0  -7   8       16.64       17.37      5.84 o 
  -8  -6   8       21.03       25.36      4.92 o 
  -7  -6   8        2.72        2.59      2.93 o 
  -6  -6   8       25.51       26.62      3.47 o 
  -5  -6   8        0.39        0.06      3.21 o 
  -4  -6   8        4.86        7.84      4.61 o 
  -3  -6   8        0.00        2.24      2.44 o 
  -2  -6   8       12.65       11.78      3.25 o 
  -1  -6   8        1.67        4.69      3.24 o 
   0  -6   8        3.41        4.97      3.19 o 
   1  -6   8        0.89        0.92      4.00 o 
   2  -6   8       42.50       46.41      6.76 o 
  -8  -5   8       39.74       39.65      5.84 o 
  -7  -5   8        0.00        1.93      2.69 o 
  -6  -5   8       51.94       54.64      3.69 o 
  -5  -5   8        0.49        0.36      2.58 o 
  -4  -5   8        4.27        4.30      3.69 o 
  -3  -5   8        3.10        4.01      2.73 o 
  -2  -5   8        3.66        8.34      2.87 o 
  -1  -5   8        6.72       10.39      2.88 o 
   0  -5   8        3.82        4.66      2.77 o 
   1  -5   8       12.19       13.52      4.76 o 
   2  -5   8        9.43       13.22      4.76 o 
   3  -5   8        4.16       11.68      5.23 o 
  -9  -4   8       53.01       52.41      6.30 o 
  -8  -4   8       16.97       14.45      4.61 o 
  -7  -4   8       22.86       27.29      4.23 o 
  -6  -4   8       20.88       21.49      3.10 o 
  -5  -4   8        0.74        2.24      2.77 o 
  -4  -4   8        4.77        4.01      2.47 o 
  -3  -4   8        5.02        5.82      2.54 o 
  -2  -4   8       34.51       31.69      3.25 o 
  -1  -4   8      117.56      114.65      4.17 o 
   0  -4   8       19.66       17.92      2.92 o 
   1  -4   8        7.02        9.44      3.53 o 
   2  -4   8        6.43        6.76      4.00 o 
   3  -4   8      228.99      219.00      9.22 o 
   4  -4   8       37.92       34.58      5.99 o 
  -9  -3   8       28.14       33.50      5.84 o 
  -8  -3   8        8.07        6.30      4.61 o 
  -7  -3   8       47.01       46.57      5.53 o 
  -6  -3   8       29.60       25.26      3.10 o 
  -5  -3   8       23.09       24.27      2.88 o 
  -4  -3   8       25.02       28.04      2.77 o 
  -3  -3   8       12.23       13.97      2.71 o 
  -2  -3   8       10.63       18.24      3.15 o 
  -1  -3   8       32.35       28.50      2.98 o 
   0  -3   8        9.02        8.97      2.55 o 
   1  -3   8       18.85       20.23      2.54 o 
   2  -3   8       18.18       18.44      4.92 o 
   3  -3   8      175.77      161.68      7.99 o 
   4  -3   8       45.36       35.50      5.23 o 
   5  -3   8        4.06        3.38      4.61 o 
  -9  -2   8       34.71       34.11      3.65 o 
  -8  -2   8        0.24        1.61      2.66 o 
  -7  -2   8        4.25        6.58      2.56 o 
  -6  -2   8        1.54        2.29      2.21 o 
  -5  -2   8       16.51       18.12      1.77 o 
  -4  -2   8       23.55       27.26      2.99 o 
  -3  -2   8       73.82       79.07      3.48 o 
  -2  -2   8       85.24       85.38      2.86 o 
  -1  -2   8       82.07       93.23      3.50 o 
   0  -2   8        1.01        0.13      2.18 o 
   1  -2   8       24.49       23.90      3.23 o 
   2  -2   8        6.44        7.07      4.15 o 
   3  -2   8       35.26       46.72      5.69 o 
   4  -2   8      162.21      139.54      7.07 o 
   5  -2   8        6.75        5.38      4.92 o 
   6  -2   8        6.43       11.53      5.38 o 
  -9  -1   8        0.01        0.08      2.82 o 
  -8  -1   8       34.82       37.83      3.69 o 
  -7  -1   8       37.84       35.98      3.14 o 
  -6  -1   8       82.47       75.80      3.32 o 
  -5  -1   8        1.97        0.58      1.40 o 
  -4  -1   8       22.57       21.85      2.77 o 
  -3  -1   8        5.42        6.75      1.19 o 
  -2  -1   8        4.84        5.99      1.91 o 
  -1  -1   8       18.49       19.54      1.96 o 
   0  -1   8       37.76       38.65      2.47 o 
   1  -1   8        0.25       -1.11      2.00 o 
   2  -1   8        0.09        1.32      1.79 o 
   3  -1   8       40.10       39.19      4.76 o 
   4  -1   8      248.99      237.59      8.61 o 
   5  -1   8        7.03        1.54      3.69 o 
   6  -1   8        0.45       -1.54      4.15 o 
   7  -1   8        5.29        3.53      5.38 o 
  -9   0   8       32.58       30.28      3.64 o 
  -8   0   8       51.81       51.62      3.58 o 
  -7   0   8        7.48        8.08      2.44 o 
  -6   0   8        2.31        3.34      2.36 o 
  -5   0   8      121.43      103.80     14.60 o 
  -4   0   8        2.37        2.74      1.68 o 
  -3   0   8       18.09       17.85      2.44 o 
  -2   0   8      282.59      297.71      4.03 o 
  -1   0   8      124.47      124.33      2.77 o 
   0   0   8        3.16        3.55      1.56 o 
   1   0   8        3.19        4.75      1.70 o 
   2   0   8      889.80      886.75     11.91 o 
   3   0   8       48.64       47.18      4.46 o 
   4   0   8       93.10      102.66      5.99 o 
   5   0   8        1.39        0.61      4.46 o 
   6   0   8       56.18       51.02      5.38 o 
   7   0   8      144.13      152.61      8.45 o 
  -9   1   8       17.46       19.78      3.31 o 
  -8   1   8        8.83        8.61      2.83 o 
  -7   1   8       20.50       21.36      3.04 o 
  -6   1   8       55.77       55.33      3.39 o 
  -5   1   8        5.80        8.65      2.27 o 
  -4   1   8        2.14        1.35      1.88 o 
  -3   1   8      116.24      108.65      5.53 o 
  -2   1   8      109.09      111.81      2.60 o 
  -1   1   8       33.72       34.74      1.92 o 
   0   1   8       63.23       65.91      2.13 o 
   1   1   8       81.03       90.53      2.31 o 
   2   1   8        0.26        0.34      0.78 o 
   3   1   8      451.00      447.99      9.37 o 
   4   1   8        8.59       11.99      3.53 o 
   5   1   8       12.65       11.22      4.30 o 
   6   1   8       51.65       51.18      4.92 o 
   7   1   8       12.22        9.07      4.15 o 
   8   1   8        3.60        2.65      2.65 o 
  -9   2   8        0.45       -0.87      3.06 o 
  -8   2   8        0.31        0.85      3.04 o 
  -7   2   8       13.54       15.33      2.26 o 
  -6   2   8        8.92        9.24      2.08 o 
  -5   2   8       13.23       13.70      1.96 o 
  -4   2   8      155.52      150.68      3.07 o 
  -3   2   8     1316.90     1317.43      8.17 o 
  -2   2   8       24.21       25.10      2.23 o 
  -1   2   8       38.33       38.03      0.98 o 
   0   2   8      146.34      144.22      2.63 o 
   1   2   8      327.41      310.99      3.55 o 
   2   2   8      377.27      380.85      3.31 o 
   3   2   8      157.16      151.86      2.03 o 
   4   2   8      145.90      154.13      3.92 o 
   5   2   8      114.22      111.25      3.35 o 
   6   2   8      133.93      134.90      4.78 o 
   7   2   8       91.10       92.65      4.44 o 
   8   2   8       14.64       16.27      3.02 o 
  -8   3   8       34.41       44.90      4.84 o 
  -7   3   8       41.79       38.33      2.75 o 
  -6   3   8        8.43        7.05      2.12 o 
  -5   3   8       26.24       30.82      2.77 o 
  -4   3   8      763.85      759.92      7.91 o 
  -3   3   8      148.93      137.99      6.53 o 
  -2   3   8        3.90        4.69      0.94 o 
  -1   3   8        9.27        7.51      1.16 o 
   0   3   8       73.83       70.45      1.64 o 
   1   3   8      141.47      178.23      2.01 o 
   2   3   8      112.46      115.60      1.70 o 
   3   3   8        5.69        6.21      0.88 o 
   4   3   8      115.76      107.45      1.93 o 
   5   3   8        3.58        4.78      1.44 o 
   6   3   8        4.52        5.44      1.94 o 
   7   3   8       15.76       14.26      2.28 o 
   8   3   8        4.87        5.07      4.00 o 
   9   3   8        0.00        0.15      3.69 o 
  -8   4   8       12.86       18.23      3.59 o 
  -7   4   8        7.90        5.98      2.58 o 
  -6   4   8       42.04       40.73      3.20 o 
  -5   4   8       56.60       50.25      4.46 o 
  -4   4   8      420.51      401.11      9.22 o 
  -3   4   8      176.36      186.09      4.99 o 
  -2   4   8      127.73      122.39      3.43 o 
  -1   4   8        0.00        0.20      1.38 o 
   0   4   8       10.58       11.69      0.97 o 
   1   4   8      469.48      492.97      3.94 o 
   2   4   8       14.72       14.22      1.41 o 
   3   4   8      122.19      128.40      1.86 o 
   4   4   8        2.74        1.98      1.26 o 
   5   4   8       71.25       73.32      1.86 o 
   6   4   8       48.54       51.63      2.19 o 
   7   4   8      146.70      137.12      4.32 o 
   8   4   8        1.11        1.73      2.44 o 
   9   4   8       11.59        9.37      3.84 o 
  -7   5   8        0.31        0.46      3.53 o 
  -6   5   8        3.33        4.61      3.84 o 
  -5   5   8        0.02        1.38      3.69 o 
  -4   5   8       82.90       82.07      5.23 o 
  -3   5   8       10.28        9.18      1.95 o 
  -2   5   8      573.86      567.66     16.60 o 
  -1   5   8      209.99      216.51      3.55 o 
   0   5   8       24.45       24.59      1.89 o 
   1   5   8      283.23      277.53      3.94 o 
   2   5   8       23.72       21.92      2.13 o 
   3   5   8        0.00        0.44      1.86 o 
   4   5   8       42.95       40.44      2.55 o 
   5   5   8       27.53       29.90      2.73 o 
   6   5   8      122.77      121.17      4.06 o 
   7   5   8      135.22      136.69      3.78 o 
   8   5   8       29.49       34.04      3.10 o 
   9   5   8        2.90        6.61      2.83 o 
  -7   6   8        3.67        4.30      4.00 o 
  -6   6   8       28.95       22.75      4.30 o 
  -5   6   8        4.69        3.23      3.84 o 
  -4   6   8       25.77       23.97      4.15 o 
  -3   6   8       17.54       13.99      4.00 o 
  -2   6   8      108.08      102.83      3.01 o 
  -1   6   8        6.62        8.13      1.84 o 
   0   6   8      477.90      429.43      7.22 o 
   1   6   8        0.64        0.68      1.67 o 
   2   6   8       13.46       10.51      1.78 o 
   3   6   8        0.91       -0.03      2.10 o 
   4   6   8     1137.97     1143.03      9.69 o 
   5   6   8      576.96      575.70      7.33 o 
   6   6   8        4.06        7.40      2.58 o 
   7   6   8        5.75        7.36      2.76 o 
   8   6   8       10.96        9.54      2.23 o 
   9   6   8       71.17       61.44      3.12 o 
  10   6   8       10.61       12.14      2.58 o 
  -6   7   8        3.50        2.31      4.61 o 
  -5   7   8        9.43        7.68      3.69 o 
  -4   7   8       29.51       20.44      3.84 o 
  -3   7   8        8.66        8.61      4.00 o 
  -2   7   8        9.77       11.35      2.55 o 
  -1   7   8      189.70      158.97      3.49 o 
   0   7   8      389.40      406.00      5.17 o 
   1   7   8       44.84       50.80      2.50 o 
   2   7   8        5.88        4.34      1.86 o 
   3   7   8        7.51        7.73      1.88 o 
   4   7   8      360.51      346.61      6.04 o 
   5   7   8      489.62      467.52      6.98 o 
   6   7   8        5.33        5.88      2.65 o 
   7   7   8       26.74       24.99      3.19 o 
   8   7   8       34.53       34.48      3.47 o 
   9   7   8       17.56       14.93      2.66 o 
  10   7   8       21.97       20.94      2.80 o 
  -5   8   8       18.66       23.21      4.30 o 
  -4   8   8       17.54       19.36      4.46 o 
  -3   8   8        9.00        6.30      3.69 o 
  -2   8   8        9.88        8.52      2.77 o 
  -1   8   8       58.78       42.81      3.84 o 
   0   8   8      561.60      506.77      5.96 o 
   1   8   8       19.49       22.83      2.93 o 
   2   8   8        2.40        2.26      1.80 o 
   3   8   8      212.36      208.63      4.15 o 
   4   8   8      961.04      946.48      9.69 o 
   5   8   8       26.13       26.38      3.04 o 
   6   8   8       37.39       35.81      3.08 o 
   7   8   8        2.97        2.40      2.54 o 
   8   8   8       44.40       48.28      3.58 o 
   9   8   8       31.53       30.04      3.69 o 
  10   8   8        3.76        5.24      2.48 o 
  -4   9   8        0.25        0.61      4.00 o 
  -3   9   8       20.92       22.90      4.76 o 
  -2   9   8       38.38       38.65      3.36 o 
  -1   9   8       57.22       46.55      3.52 o 
   0   9   8        0.23        0.02      2.77 o 
   1   9   8       17.47       13.22      3.69 o 
   2   9   8      223.82      216.37      5.15 o 
   3   9   8      190.55      190.15      4.02 o 
   4   9   8      205.27      203.00      4.16 o 
   5   9   8        1.43        1.44      2.07 o 
   6   9   8       12.40       14.10      2.93 o 
   7   9   8        0.10        1.31      2.69 o 
   8   9   8       22.72       22.22      3.13 o 
   9   9   8        0.15        1.25      2.71 o 
  10   9   8       37.29       37.06      5.61 o 
  -3  10   8       17.60       18.29      4.15 o 
  -2  10   8       12.20        8.15      3.25 o 
  -1  10   8       59.06       55.98      3.97 o 
   0  10   8       38.58       37.54      3.20 o 
   1  10   8        2.42        1.50      2.76 o 
   2  10   8       70.38       70.95      4.02 o 
   3  10   8        2.82        5.84      2.83 o 
   4  10   8       11.47       16.90      2.39 o 
   5  10   8       18.78       17.40      2.30 o 
   6  10   8        2.32        2.42      2.03 o 
   7  10   8       74.72       71.88      3.91 o 
   8  10   8        2.82        3.89      2.98 o 
   9  10   8        1.73        3.43      2.88 o 
  -2  11   8       57.13       54.39      4.22 o 
  -1  11   8       31.29       35.33      3.53 o 
   0  11   8        3.09        3.30      3.15 o 
   1  11   8        8.72        7.14      3.07 o 
   2  11   8        9.62        7.22      3.84 o 
   3  11   8        2.14        2.39      2.88 o 
   4  11   8       57.03       56.48      3.61 o 
   5  11   8       27.12       22.33      2.93 o 
   6  11   8        2.81        4.94      2.58 o 
   7  11   8       66.86       81.45      6.45 o 
   8  11   8       34.69       41.19      5.07 o 
   9  11   8       36.45       41.19      5.99 o 
   0  12   8        6.62        9.50      3.64 o 
   1  12   8        9.51        4.30      2.95 o 
   2  12   8       78.45      100.05      6.76 o 
   3  12   8       13.31       18.47      3.17 o 
   4  12   8       39.25       38.18      3.53 o 
   5  12   8       70.78       69.90      3.96 o 
   6  12   8       10.58        8.61      4.61 o 
   7  12   8        5.47       11.99      4.46 o 
   8  12   8        0.47        4.76      4.92 o 
   2  13   8      115.32      119.42      6.15 o 
   3  13   8        0.22        2.92      4.00 o 
   4  13   8       23.26       21.86      3.74 o 
   5  13   8        0.69       -0.48      2.65 o 
   6  13   8       34.88       54.25      5.99 o 
  -6  -7   9        0.06        1.17      3.36 o 
  -5  -7   9       33.65       44.58      3.03 o 
  -4  -7   9        4.75        6.51      3.25 o 
  -3  -7   9       19.00       23.98      4.02 o 
  -2  -7   9        0.34        1.43      3.39 o 
  -7  -6   9        0.06        0.10      3.15 o 
  -6  -6   9        1.14        3.10      3.28 o 
  -5  -6   9        1.21        1.36      3.28 o 
  -4  -6   9        1.12        3.26      3.20 o 
  -3  -6   9        3.84        4.80      3.19 o 
  -2  -6   9        1.75        0.15      3.10 o 
  -1  -6   9      153.78      157.39      6.45 o 
   0  -6   9      101.33      116.95      8.15 o 
   1  -6   9       19.35       17.98      5.23 o 
  -7  -5   9        2.43        2.68      3.19 o 
  -6  -5   9        0.86        1.85      2.84 o 
  -5  -5   9       77.92       89.72      4.35 o 
  -4  -5   9       21.67       26.47      2.71 o 
  -3  -5   9        3.99        1.92      2.91 o 
  -2  -5   9        0.02        2.47      2.91 o 
  -1  -5   9       16.37       18.93      2.99 o 
   0  -5   9       99.25      103.89      7.22 o 
   1  -5   9       10.94       14.14      5.07 o 
   2  -5   9       56.97       72.38      7.07 o 
  -8  -4   9        5.20       11.22      5.38 o 
  -7  -4   9        0.11        1.37      2.88 o 
  -6  -4   9      148.59      132.78      4.90 o 
  -5  -4   9       34.91       35.17      3.25 o 
  -4  -4   9       27.93       27.20      3.13 o 
  -3  -4   9       51.61       42.91      3.47 o 
  -2  -4   9        9.22        8.78      2.99 o 
  -1  -4   9      301.60      288.53      6.10 o 
   0  -4   9       38.97       36.19      3.17 o 
   1  -4   9        0.51       -0.77      4.15 o 
   2  -4   9       80.29       77.76      6.92 o 
   3  -4   9       15.71       15.68      4.61 o 
  -8  -3   9        1.01        2.15      4.76 o 
  -7  -3   9        1.90        2.00      3.69 o 
  -6  -3   9       22.15       21.37      3.21 o 
  -5  -3   9       35.98       36.92      3.46 o 
  -4  -3   9      126.76      107.87      4.29 o 
  -3  -3   9        3.68        4.15      2.08 o 
  -2  -3   9       20.19       19.71      3.46 o 
  -1  -3   9       37.15       43.73      3.28 o 
   0  -3   9        0.14       -0.07      2.27 o 
   1  -3   9       45.23       44.41      4.92 o 
   2  -3   9       83.33       78.22      6.15 o 
   3  -3   9      117.35      124.02      7.68 o 
   4  -3   9       42.57       34.73      6.15 o 
  -8  -2   9       10.77       12.29      3.84 o 
  -7  -2   9       58.41       53.17      5.99 o 
  -6  -2   9      100.58       79.61      6.15 o 
  -5  -2   9        0.15        0.99      2.58 o 
  -4  -2   9      128.20      122.21      5.61 o 
  -3  -2   9       70.55       66.58      2.78 o 
  -2  -2   9       77.68       66.66      2.77 o 
  -1  -2   9       12.08       18.84      2.65 o 
   0  -2   9       45.48       51.36      4.23 o 
   1  -2   9      371.55      373.26     11.53 o 
   2  -2   9        0.72        2.00      4.46 o 
   3  -2   9      381.92      364.54     10.76 o 
   4  -2   9        0.61        0.31      4.92 o 
   5  -2   9       10.30        8.30      5.23 o 
  -8  -1   9       17.91       20.59      4.30 o 
  -7  -1   9        1.31        2.31      4.00 o 
  -6  -1   9       25.24       27.36      4.61 o 
  -5  -1   9       26.06       16.14      4.30 o 
  -4  -1   9      126.00      118.44      4.24 o 
  -3  -1   9       40.06       34.53      2.34 o 
  -2  -1   9       67.29       62.56      2.63 o 
  -1  -1   9      151.46      154.86      3.49 o 
   0  -1   9        0.05        1.05      2.05 o 
   1  -1   9       86.28       90.35      3.30 o 
   2  -1   9       59.34       55.94      5.38 o 
   3  -1   9      155.55      142.16      6.76 o 
   4  -1   9       82.41       90.83      6.61 o 
   5  -1   9        3.12        4.92      4.61 o 
   6  -1   9       20.04       24.28      4.92 o 
  -8   0   9       14.04       17.37      4.15 o 
  -7   0   9        0.19        3.38      4.30 o 
  -6   0   9        0.93        2.15      4.15 o 
  -5   0   9      126.27      124.79      6.30 o 
  -4   0   9       12.65       12.60      3.53 o 
  -3   0   9       32.58       34.47      2.26 o 
  -2   0   9       81.97       81.50      2.68 o 
  -1   0   9       58.18       59.34      2.43 o 
   0   0   9       50.40       46.91      2.24 o 
   1   0   9       16.19       15.88      2.09 o 
   2   0   9      511.85      486.41     10.30 o 
   3   0   9      243.29      235.60      8.15 o 
   4   0   9       61.07       55.48      5.69 o 
   5   0   9       28.96       26.89      5.07 o 
   6   0   9       48.85       52.10      5.69 o 
   7   0   9       39.15       40.73      5.84 o 
  -8   1   9        0.79        0.44      2.99 o 
  -7   1   9       34.17       39.22      3.36 o 
  -6   1   9       15.04       15.19      2.76 o 
  -5   1   9       13.86       13.21      2.44 o 
  -4   1   9       26.21       25.59      2.19 o 
  -3   1   9      560.23      544.55      6.27 o 
  -2   1   9       37.54       37.29      2.13 o 
  -1   1   9      119.90      120.83      2.78 o 
   0   1   9      231.12      227.04      3.62 o 
   1   1   9      370.50      366.90      4.32 o 
   2   1   9       25.14       27.22      3.15 o 
   3   1   9       85.00       82.22      5.53 o 
   4   1   9        0.25        0.46      4.00 o 
   5   1   9      125.21      124.64      6.76 o 
   6   1   9        6.25        4.61      4.76 o 
   7   1   9       26.78       27.20      5.69 o 
   8   1   9       12.97       11.68      4.30 o 
  -8   2   9       44.17       56.93      3.91 o 
  -7   2   9        3.19        1.31      2.84 o 
  -6   2   9        1.48        2.86      1.99 o 
  -5   2   9      203.36      196.73      6.76 o 
  -4   2   9      145.01      145.45      3.75 o 
  -3   2   9      309.46      301.40      5.13 o 
  -2   2   9      349.76      348.65      4.63 o 
  -1   2   9       35.51       35.62      1.91 o 
   0   2   9      128.78      132.76      2.81 o 
   1   2   9     1308.25     1299.29      9.07 o 
   2   2   9      203.10      204.31      3.11 o 
   3   2   9      152.42      142.71      8.84 o 
   4   2   9       65.67       72.38      5.07 o 
   5   2   9      311.99      288.31      8.76 o 
   6   2   9       36.05       34.47      4.38 o 
   7   2   9       17.10       15.49      3.14 o 
   8   2   9       15.82       18.35      3.48 o 
  -8   3   9        3.31        7.96      3.36 o 
  -7   3   9        7.18        7.01      2.21 o 
  -6   3   9        3.68        4.17      2.07 o 
  -5   3   9       46.86       49.44      2.63 o 
  -4   3   9        3.22        3.77      2.55 o 
  -3   3   9      106.51      102.13      2.92 o 
  -2   3   9       44.12       42.76      4.53 o 
  -1   3   9      117.59      116.43      2.37 o 
   0   3   9      228.49      217.76      2.22 o 
   1   3   9      697.24      691.32      3.76 o 
   2   3   9       75.24       72.66      1.56 o 
   3   3   9      107.84      109.57      2.20 o 
   4   3   9        0.48        0.82      1.41 o 
   5   3   9      157.11      177.99      6.63 o 
   6   3   9       83.22       69.42      3.69 o 
   7   3   9        0.00        0.40      2.88 o 
   8   3   9        5.54        4.63      3.19 o 
  -7   4   9       17.85       19.46      3.32 o 
  -6   4   9        0.07        1.69      3.69 o 
  -5   4   9       52.14       46.26      4.46 o 
  -4   4   9      111.37      105.89      5.84 o 
  -3   4   9      113.17      111.45      3.54 o 
  -2   4   9      198.50      183.48      4.20 o 
  -1   4   9      255.15      256.22      5.01 o 
   0   4   9      490.27      474.19      3.76 o 
   1   4   9       44.54       47.40      2.33 o 
   2   4   9      448.04      431.57      3.25 o 
   3   4   9       11.56       11.47      1.34 o 
   4   4   9       16.70       16.27      1.54 o 
   5   4   9       49.22       41.87      1.95 o 
   6   4   9        3.03        1.40      1.88 o 
   7   4   9        1.36        1.49      2.29 o 
   8   4   9        0.05       -0.77      4.15 o 
   9   4   9        0.17        5.53      4.46 o 
  -7   5   9        2.62        2.00      4.15 o 
  -6   5   9        3.89        4.30      3.38 o 
  -5   5   9       31.51       31.81      4.46 o 
  -4   5   9       18.01       19.06      3.84 o 
  -3   5   9      143.20      140.54      3.72 o 
  -2   5   9       33.15       31.72      3.30 o 
  -1   5   9      117.97      125.32      2.89 o 
   0   5   9      199.73      203.36      3.46 o 
   1   5   9      115.01      121.31      3.86 o 
   2   5   9      108.85      104.35      4.07 o 
   3   5   9       40.27       37.83      3.15 o 
   4   5   9        0.35        0.77      1.82 o 
   5   5   9      401.94      368.62      6.32 o 
   6   5   9       72.81       79.73      2.79 o 
   7   5   9        8.78        8.88      2.62 o 
   8   5   9        6.23        3.76      2.55 o 
   9   5   9        0.35        2.15      4.00 o 
  -6   6   9        6.66        7.22      4.30 o 
  -5   6   9       17.95       21.36      4.61 o 
  -4   6   9        0.02       -0.15      3.23 o 
  -3   6   9       35.68       35.96      4.46 o 
  -2   6   9        7.97       10.61      2.18 o 
  -1   6   9       56.63       53.93      2.45 o 
   0   6   9        3.75        3.70      1.74 o 
   1   6   9       35.36       34.23      3.04 o 
   2   6   9        1.35        1.45      1.61 o 
   3   6   9       30.42       33.50      2.56 o 
   4   6   9      180.36      164.38      4.46 o 
   5   6   9       66.83       60.30      3.84 o 
   6   6   9      184.29      169.12      4.76 o 
   7   6   9       16.37       15.49      2.19 o 
   8   6   9        0.09        0.33      2.49 o 
   9   6   9        0.83       -0.29      2.98 o 
  -6   7   9        0.22        0.31      4.46 o 
  -5   7   9        0.23        0.15      4.46 o 
  -4   7   9        1.05        4.92      4.30 o 
  -3   7   9        0.85        4.15      4.15 o 
  -2   7   9        4.00        5.69      1.81 o 
  -1   7   9      280.90      291.92      4.56 o 
   0   7   9      451.08      429.55      5.40 o 
   1   7   9        1.11        2.47      2.38 o 
   2   7   9        3.94        3.74      1.92 o 
   3   7   9        9.62        8.32      2.03 o 
   4   7   9      281.45      249.30      5.99 o 
   5   7   9       62.94       61.09      3.35 o 
   6   7   9      133.73      120.02      4.27 o 
   7   7   9        2.67        3.86      2.51 o 
   8   7   9       30.77       30.98      2.54 o 
   9   7   9        3.48        2.54      2.24 o 
  -5   8   9       32.66       43.80      5.07 o 
  -4   8   9        8.42        8.76      3.69 o 
  -3   8   9       42.28       42.42      5.38 o 
  -2   8   9        1.29        2.39      2.76 o 
  -1   8   9       55.32       56.35      2.72 o 
   0   8   9      362.37      343.14      5.11 o 
   1   8   9        3.46        3.77      2.77 o 
   2   8   9       51.61       49.21      2.60 o 
   3   8   9       22.74       21.42      2.32 o 
   4   8   9      458.43      414.72      5.51 o 
   5   8   9       18.72       21.34      2.80 o 
   6   8   9       49.33       45.56      3.31 o 
   7   8   9        0.05        0.00      2.51 o 
   8   8   9        3.87        2.84      2.77 o 
   9   8   9       18.15       22.79      2.84 o 
  -4   9   9       16.28       22.28      4.46 o 
  -3   9   9       34.28       40.57      5.53 o 
  -2   9   9       62.41       68.13      3.96 o 
  -1   9   9       12.05       20.66      3.25 o 
   0   9   9        4.14        2.75      2.65 o 
   1   9   9        3.27        4.02      2.24 o 
   2   9   9      104.85       96.87      3.31 o 
   3   9   9       26.22       27.88      2.43 o 
   4   9   9       18.90       19.85      2.52 o 
   5   9   9       58.84       57.05      3.69 o 
   6   9   9       65.05       61.10      3.76 o 
   7   9   9        0.04        0.39      2.77 o 
   8   9   9        1.70        3.76      2.99 o 
   9   9   9        3.38        5.19      3.04 o 
  -3  10   9        0.02        3.38      4.61 o 
  -2  10   9      107.22      121.89     11.22 o 
  -1  10   9       17.38       18.01      3.21 o 
   0  10   9        2.71        1.37      2.88 o 
   1  10   9       29.38       30.92      3.30 o 
   2  10   9       24.35       23.09      2.47 o 
   3  10   9       20.04       19.47      2.33 o 
   4  10   9       10.83       12.10      2.27 o 
   5  10   9        8.16        8.70      2.25 o 
   6  10   9       18.11       15.82      3.19 o 
   7  10   9        2.46        2.39      2.80 o 
   8  10   9        3.16        6.30      2.93 o 
   9  10   9        1.51        1.13      2.99 o 
  -2  11   9       21.77       18.13      4.61 o 
  -1  11   9        0.63       -0.04      2.77 o 
   0  11   9       56.47       62.82      4.34 o 
   1  11   9        5.99        8.38      3.46 o 
   2  11   9       11.12        7.07      4.30 o 
   3  11   9      110.01      106.04      4.40 o 
   4  11   9        1.68        2.80      2.82 o 
   5  11   9       10.85       12.19      2.46 o 
   6  11   9        1.98        1.45      2.18 o 
   7  11   9        0.23       -0.14      2.66 o 
   8  11   9        1.81        3.28      2.95 o 
   0  12   9       89.27      107.41      5.05 o 
   1  12   9        1.78        4.81      3.10 o 
   2  12   9        0.78        1.69      4.30 o 
   3  12   9        3.88        4.23      2.84 o 
   4  12   9       12.38       10.86      2.98 o 
   5  12   9        4.47        3.63      2.93 o 
   6  12   9       12.58       15.52      4.15 o 
   7  12   9       75.61      106.66      6.92 o 
   2  13   9       76.26       90.61      5.05 o 
   3  13   9       10.27       11.37      5.07 o 
   4  13   9        0.12        1.01      3.06 o 
   5  13   9        3.48        3.23      2.93 o 
   6  13   9        1.26        1.69      4.30 o 
  -5  -6  10        5.54        9.04      2.74 o 
  -4  -6  10        0.11        3.84      2.55 o 
  -3  -6  10        8.25        9.48      2.99 o 
  -2  -6  10       17.23       17.08      3.41 o 
  -1  -6  10        0.29        0.15      4.15 o 
  -7  -5  10        1.43        3.07      4.30 o 
  -6  -5  10       15.04       16.15      4.76 o 
  -5  -5  10        7.88        7.19      2.51 o 
  -4  -5  10        1.19        3.66      2.72 o 
  -3  -5  10       60.27       62.45      4.16 o 
  -2  -5  10        1.93        4.70      3.20 o 
  -1  -5  10        8.88        9.99      4.30 o 
   0  -5  10        9.61       10.91      4.76 o 
   1  -5  10       12.25       11.07      5.69 o 
  -7  -4  10        3.31        6.54      3.13 o 
  -6  -4  10        4.94        9.12      2.95 o 
  -5  -4  10       23.41       18.86      3.61 o 
  -4  -4  10        5.40        6.64      2.21 o 
  -3  -4  10       72.81       66.39      3.27 o 
  -2  -4  10       19.60       24.47      3.31 o 
  -1  -4  10       29.63       27.30      3.36 o 
   0  -4  10       45.47       53.94      5.99 o 
   1  -4  10       10.38        7.68      4.15 o 
   2  -4  10       15.80       18.60      5.53 o 
  -7  -3  10        5.46        5.99      4.30 o 
  -6  -3  10       10.92       10.15      3.17 o 
  -5  -3  10       46.64       41.86      3.63 o 
  -4  -3  10        0.60        1.45      2.24 o 
  -3  -3  10      119.16      114.25      3.69 o 
  -2  -3  10        7.70        8.40      2.21 o 
  -1  -3  10        1.79        2.94      2.55 o 
   0  -3  10        0.33        2.00      4.46 o 
   1  -3  10       32.58       35.04      5.07 o 
   2  -3  10       17.85       15.98      5.38 o 
   3  -3  10       65.95       87.75      7.22 o 
   4  -3  10        1.38        3.84      5.23 o 
  -8  -2  10        0.00        1.23      4.15 o 
  -7  -2  10        7.72        8.76      4.76 o 
  -6  -2  10        0.00       -0.15      4.46 o 
  -5  -2  10        0.54        1.96      2.60 o 
  -4  -2  10       32.78       25.55      2.42 o 
  -3  -2  10       11.98       11.78      2.35 o 
  -2  -2  10        6.10        4.41      2.10 o 
  -1  -2  10       15.89       15.21      2.30 o 
   0  -2  10        3.83        8.28      2.49 o 
   1  -2  10        0.31        0.77      4.30 o 
   2  -2  10        0.65        2.15      4.46 o 
   3  -2  10        8.99       16.60      5.23 o 
   4  -2  10       47.40       39.04      6.15 o 
   5  -2  10        6.70       11.99      5.69 o 
  -8  -1  10       10.74       10.91      3.84 o 
  -7  -1  10        7.06        6.61      3.69 o 
  -6  -1  10        0.54        2.31      4.46 o 
  -5  -1  10        3.56        7.22      3.84 o 
  -4  -1  10        8.18        7.20      2.04 o 
  -3  -1  10       38.68       40.39      2.54 o 
  -2  -1  10       24.62       26.37      2.43 o 
  -1  -1  10       19.55       16.76      2.13 o 
   0  -1  10       25.29       27.47      2.28 o 
   1  -1  10      240.42      223.76      7.99 o 
   2  -1  10      249.30      253.58      8.76 o 
   3  -1  10       33.91       32.58      4.61 o 
   4  -1  10        0.96       -1.23      3.84 o 
   5  -1  10        0.10       -0.46      4.76 o 
  -8   0  10        1.32        1.08      4.46 o 
  -7   0  10       82.45       78.38      6.15 o 
  -6   0  10       15.16       20.90      4.30 o 
  -5   0  10        0.17        0.46      4.15 o 
  -4   0  10        3.05        4.15      3.38 o 
  -3   0  10      113.77      103.13      3.10 o 
  -2   0  10       79.38       77.09      2.81 o 
  -1   0  10       71.02       75.02      2.72 o 
   0   0  10      222.16      226.31      3.93 o 
   1   0  10      191.55      173.94      4.83 o 
   2   0  10      311.52      324.73      9.22 o 
   3   0  10      226.97      210.24      7.99 o 
   4   0  10        0.91        1.38      3.53 o 
   5   0  10        7.91       10.60      4.76 o 
   6   0  10       34.46       33.81      5.07 o 
  -8   1  10        0.65        3.53      4.46 o 
  -7   1  10       52.79       62.70      5.84 o 
  -6   1  10       86.45       82.99      6.45 o 
  -5   1  10       90.82       98.82      6.45 o 
  -4   1  10      143.70      149.38      6.92 o 
  -3   1  10       57.65       61.32      4.76 o 
  -2   1  10       86.49       95.75      2.91 o 
  -1   1  10        9.74       10.60      1.90 o 
   0   1  10      446.83      436.49      5.03 o 
   1   1  10        2.24        3.71      1.71 o 
   2   1  10      686.59      664.86      8.26 o 
   3   1  10       19.42       16.91      4.46 o 
   4   1  10        0.56        1.38      3.69 o 
   5   1  10        4.86        5.84      4.46 o 
   6   1  10        0.01       -0.46      4.76 o 
   7   1  10       53.42       58.55      6.61 o 
  -7   2  10        8.47       16.91      4.92 o 
  -6   2  10       46.32       37.50      5.38 o 
  -5   2  10       53.42       56.09      5.23 o 
  -4   2  10      678.07      653.00     12.45 o 
  -3   2  10      305.02      289.01      5.38 o 
  -2   2  10      601.65      620.57     10.91 o 
  -1   2  10      296.73      295.85      4.09 o 
   0   2  10      739.26      720.02      6.09 o 
   1   2  10      144.37      134.75      3.01 o 
   2   2  10       21.53       22.06      2.61 o 
   3   2  10       36.68       37.59      3.10 o 
   4   2  10       22.08       25.80      3.02 o 
   5   2  10        7.31        8.17      2.64 o 
   6   2  10        0.03        1.49      3.19 o 
   7   2  10        1.25        2.53      2.88 o 
  -7   3  10        2.53        4.15      3.69 o 
  -6   3  10       17.94       14.77      3.06 o 
  -5   3  10       10.19       10.47      2.77 o 
  -4   3  10      301.90      290.31      8.76 o 
  -3   3  10      172.96      178.85      4.35 o 
  -2   3  10      212.45      206.66      4.66 o 
  -1   3  10      684.91      671.16      7.66 o 
   0   3  10      240.56      236.66      3.19 o 
   1   3  10      350.47      334.64      3.70 o 
   2   3  10       75.83       78.50      2.73 o 
   3   3  10      229.05      221.80      4.11 o 
   4   3  10       46.70       45.79      2.70 o 
   5   3  10        1.18        1.82      2.10 o 
   6   3  10        1.40        2.16      2.88 o 
   7   3  10       31.87       30.52      3.47 o 
   8   3  10        0.35        2.67      3.32 o 
  -7   4  10       26.79       34.89      5.23 o 
  -6   4  10        2.28        2.95      2.81 o 
  -5   4  10       27.77       32.65      3.42 o 
  -4   4  10       76.68       64.39      5.07 o 
  -3   4  10      336.50      339.59      6.99 o 
  -2   4  10      614.73      616.84      7.59 o 
  -1   4  10      376.34      375.14      8.45 o 
   0   4  10      133.43      136.63      3.94 o 
   1   4  10       97.79       99.08      2.53 o 
   2   4  10      226.98      224.32      3.35 o 
   3   4  10       19.71       24.84      2.14 o 
   4   4  10      259.68      238.22      4.31 o 
   5   4  10       11.61       13.48      2.19 o 
   6   4  10      223.00      212.66      5.86 o 
   7   4  10        0.00        0.01      3.15 o 
   8   4  10        0.86        0.61      4.00 o 
  -6   5  10        1.62        4.46      4.30 o 
  -5   5  10       77.57       74.23      5.53 o 
  -4   5  10       14.71       13.99      4.15 o 
  -3   5  10       95.65      100.82      5.99 o 
  -2   5  10      840.28      834.95      8.81 o 
  -1   5  10        4.82        3.52      1.62 o 
   0   5  10      425.26      412.34      5.50 o 
   1   5  10        0.47        1.75      2.15 o 
   2   5  10      169.97      161.40      2.90 o 
   3   5  10      106.50       90.53      4.76 o 
   4   5  10       97.75       88.05      3.73 o 
   5   5  10      144.54      161.01      4.46 o 
   6   5  10      116.61      128.63      7.22 o 
   7   5  10        2.62        2.61      3.38 o 
   8   5  10        3.20        4.61      3.69 o 
  -6   6  10       17.08       18.60      4.76 o 
  -5   6  10        5.86        7.22      4.15 o 
  -4   6  10        2.37        3.07      4.15 o 
  -3   6  10       23.33       26.13      4.61 o 
  -2   6  10      411.03      387.38      6.31 o 
  -1   6  10        9.49       10.67      1.90 o 
   0   6  10      106.71      112.67      2.99 o 
   1   6  10      152.83      129.03      3.14 o 
   2   6  10       70.59       67.23      2.98 o 
   3   6  10      199.70      180.64      6.45 o 
   4   6  10        2.98        2.44      2.10 o 
   5   6  10     1057.36      993.64      9.78 o 
   6   6  10      241.55      231.62      7.68 o 
   7   6  10        0.31       -1.69      3.84 o 
   8   6  10       13.18       13.52      4.76 o 
   9   6  10        4.01        5.38      4.61 o 
  -5   7  10       33.19       26.59      5.23 o 
  -4   7  10      208.47      248.97      8.76 o 
  -3   7  10      176.88      177.97      7.53 o 
  -2   7  10       45.06       42.56      3.10 o 
  -1   7  10      110.06      100.12      3.11 o 
   0   7  10      470.20      398.32      5.29 o 
   1   7  10       16.82       12.17      2.14 o 
   2   7  10       16.16       12.59      1.92 o 
   3   7  10       19.08       18.77      2.44 o 
   4   7  10       98.57      100.23      4.46 o 
   5   7  10      146.09      152.10      4.65 o 
   6   7  10       23.09       21.48      2.76 o 
   7   7  10        1.34        2.11      2.51 o 
   8   7  10       36.49       34.58      4.92 o 
   9   7  10        0.23        3.38      3.84 o 
  -4   8  10        2.50        6.45      4.00 o 
  -3   8  10       68.90       69.31      5.84 o 
  -2   8  10       27.29       27.16      3.10 o 
  -1   8  10        4.10        6.46      1.98 o 
   0   8  10      110.80       96.24      3.22 o 
   1   8  10        0.01        1.63      1.88 o 
   2   8  10      183.38      171.11      3.81 o 
   3   8  10        3.85        5.85      2.12 o 
   4   8  10      143.64      133.47      4.50 o 
   5   8  10      128.97      121.57      4.32 o 
   6   8  10       11.26       16.17      2.95 o 
   7   8  10        5.23        4.06      2.44 o 
   8   8  10        5.81        6.48      2.77 o 
   9   8  10       10.16       14.07      3.35 o 
  -4   9  10        1.56        0.46      4.15 o 
  -3   9  10        4.11        4.76      4.61 o 
  -2   9  10       12.49       11.18      2.99 o 
  -1   9  10      139.56      120.75      4.67 o 
   0   9  10        3.76        2.60      2.01 o 
   1   9  10        0.01        0.87      1.92 o 
   2   9  10      323.04      325.88      5.28 o 
   3   9  10       40.20       35.37      2.61 o 
   4   9  10        7.25        7.14      2.23 o 
   5   9  10        0.20        2.45      2.64 o 
   6   9  10      113.20      118.51      6.30 o 
   7   9  10       15.39       12.37      3.04 o 
   8   9  10        0.39        0.33      2.87 o 
  -2  10  10        0.05        0.24      3.04 o 
  -1  10  10        5.00        4.57      3.25 o 
   0  10  10        2.41        3.52      2.98 o 
   1  10  10        3.30        5.82      2.21 o 
   2  10  10       41.29       40.86      3.47 o 
   3  10  10        0.25        1.98      2.12 o 
   4  10  10        2.58        7.38      2.23 o 
   5  10  10        0.23        1.97      2.26 o 
   6  10  10       30.10       32.20      4.84 o 
   7  10  10        0.05        2.67      2.98 o 
   8  10  10       44.16       61.80      4.39 o 
  -1  11  10       12.13       21.86      3.80 o 
   0  11  10       51.07       60.68      5.46 o 
   1  11  10      127.16      130.85      5.16 o 
   2  11  10       10.16       14.75      4.46 o 
   3  11  10       76.39       82.35      3.49 o 
   4  11  10       33.21       43.03      3.08 o 
   5  11  10       17.21       21.19      2.69 o 
   6  11  10        0.32       -0.22      2.88 o 
   7  11  10        7.92       14.96      3.46 o 
   1  12  10       92.73      109.36      6.45 o 
   2  12  10        9.91       13.93      4.69 o 
   3  12  10      131.10      159.58      5.59 o 
   4  12  10        0.36        0.80      3.02 o 
   5  12  10       74.30       82.68      4.23 o 
   6  12  10       12.79       13.75      3.21 o 
  -4  -5  11       32.81       33.15      3.02 o 
  -3  -5  11        0.34        3.54      2.65 o 
  -2  -5  11       53.41       60.86      5.84 o 
  -1  -5  11       33.87       35.96      5.84 o 
  -6  -4  11        1.94        1.99      2.77 o 
  -5  -4  11       56.80       57.05      3.37 o 
  -4  -4  11       22.21       23.27      2.77 o 
  -3  -4  11        2.76        3.41      2.60 o 
  -2  -4  11        0.28        3.21      2.53 o 
  -1  -4  11        1.91        3.07      4.30 o 
   0  -4  11        8.35        6.61      4.92 o 
   1  -4  11       30.60       26.74      5.69 o 
  -6  -3  11        1.90        1.26      3.10 o 
  -5  -3  11       28.62       24.88      2.86 o 
  -4  -3  11        0.60        1.53      2.45 o 
  -3  -3  11       40.37       36.56      2.95 o 
  -2  -3  11       23.02       25.22      2.77 o 
  -1  -3  11       22.79       25.36      4.61 o 
   0  -3  11       23.10       29.05      5.23 o 
   1  -3  11       65.12       74.54      6.61 o 
   2  -3  11       18.43       27.36      5.84 o 
  -7  -2  11        0.27        5.07      5.23 o 
  -6  -2  11        1.51        0.46      4.46 o 
  -5  -2  11        2.75        2.46      3.20 o 
  -4  -2  11        1.80        5.00      2.30 o 
  -3  -2  11        7.37        9.11      2.35 o 
  -2  -2  11        4.98        6.00      2.25 o 
  -1  -2  11       23.95       21.76      2.55 o 
   0  -2  11        9.74       10.30      4.61 o 
   1  -2  11       81.79       90.67      6.30 o 
   2  -2  11        1.84        2.92      4.15 o 
   3  -2  11       16.47       20.75      4.61 o 
   4  -2  11       16.30       15.37      5.53 o 
  -7  -1  11       19.37       17.06      5.23 o 
  -6  -1  11       68.94       70.23      5.69 o 
  -5  -1  11       41.44       37.50      5.38 o 
  -4  -1  11        2.15        2.30      2.88 o 
  -3  -1  11       56.63       62.07      2.96 o 
  -2  -1  11      197.09      192.02      4.54 o 
  -1  -1  11      200.37      204.05      4.24 o 
   0  -1  11        0.05        1.08      2.61 o 
   1  -1  11        1.51        2.15      4.15 o 
   2  -1  11        2.00        3.53      4.61 o 
   3  -1  11      150.23      146.31      7.84 o 
   4  -1  11       15.40       19.83      4.61 o 
  -7   0  11       63.94       93.90      7.07 o 
  -6   0  11       59.05       53.48      5.84 o 
  -5   0  11        1.69        0.46      4.15 o 
  -4   0  11        1.11        2.77      3.38 o 
  -3   0  11       57.93       56.61      4.38 o 
  -2   0  11       91.64       88.40      3.13 o 
  -1   0  11      154.95      156.86      3.72 o 
   0   0  11       47.68       55.50      2.58 o 
   1   0  11       14.80       15.18      4.00 o 
   2   0  11       18.45       22.68      3.31 o 
   3   0  11       20.33       18.44      4.92 o 
   4   0  11       11.46        7.99      4.30 o 
   5   0  11        0.99        0.61      4.76 o 
  -7   1  11       30.31       41.34      5.99 o 
  -6   1  11       39.50       51.18      5.84 o 
  -5   1  11        0.17        2.61      4.15 o 
  -4   1  11        2.72        4.30      4.00 o 
  -3   1  11       49.89       48.26      4.92 o 
  -2   1  11      553.77      535.86      7.74 o 
  -1   1  11       31.68       40.01      2.85 o 
   0   1  11        4.44        5.19      1.89 o 
   1   1  11       18.39       18.35      2.93 o 
   2   1  11        0.26        1.88      2.51 o 
   3   1  11        7.97       10.60      2.72 o 
   4   1  11       31.83       32.89      5.23 o 
   5   1  11        0.38        1.38      4.76 o 
   6   1  11       16.42       25.82      5.69 o 
  -7   2  11        4.07        5.23      4.00 o 
  -6   2  11       19.58       21.98      5.23 o 
  -5   2  11        8.41       11.37      4.15 o 
  -4   2  11      145.22      148.30      7.22 o 
  -3   2  11      105.70      102.70      4.84 o 
  -2   2  11      309.92      302.76      8.30 o 
  -1   2  11       11.34       12.64      2.47 o 
   0   2  11       43.25       44.63      2.23 o 
   1   2  11       30.50       32.24      2.76 o 
   2   2  11       50.68       48.47      3.30 o 
   3   2  11       26.06       22.86      2.93 o 
   4   2  11       34.47       35.42      3.04 o 
   5   2  11        4.35        4.13      2.69 o 
   6   2  11        3.90        3.36      2.95 o 
  -6   3  11       71.11       69.77      6.30 o 
  -5   3  11        9.14        9.68      3.69 o 
  -4   3  11       45.31       47.33      5.07 o 
  -3   3  11        7.83        7.92      2.40 o 
  -2   3  11      147.75      137.20      4.23 o 
  -1   3  11       22.50       20.00      2.60 o 
   0   3  11       97.31       96.69      3.40 o 
   1   3  11       30.56       37.74      2.37 o 
   2   3  11      174.38      166.69      3.81 o 
   3   3  11        8.14        7.49      2.23 o 
   4   3  11        6.41        8.23      2.28 o 
   5   3  11       19.33       19.33      2.39 o 
   6   3  11        1.37        6.16      3.04 o 
   7   3  11       12.63       13.23      3.15 o 
  -6   4  11        1.96        4.58      3.03 o 
  -5   4  11        3.26        2.24      3.08 o 
  -4   4  11        0.01        1.89      2.62 o 
  -3   4  11       34.49       27.05      4.46 o 
  -2   4  11      100.98      100.12      3.76 o 
  -1   4  11      136.46      130.58      4.02 o 
   0   4  11       32.28       31.26      2.62 o 
   1   4  11       82.69       92.25      3.25 o 
   2   4  11      224.06      213.61      7.15 o 
   3   4  11       69.22       73.47      2.89 o 
   4   4  11       14.28       14.47      2.23 o 
   5   4  11       66.24       66.35      3.11 o 
   6   4  11        0.97        2.79      2.69 o 
   7   4  11        0.67        2.03      2.69 o 
  -6   5  11        0.83        5.63      3.20 o 
  -5   5  11        0.31        1.44      2.69 o 
  -4   5  11       40.97       45.34      4.76 o 
  -3   5  11       18.74       21.67      4.61 o 
  -2   5  11        0.01        0.39      2.36 o 
  -1   5  11        2.50        4.76      3.23 o 
   0   5  11        0.41        1.69      2.92 o 
   1   5  11        3.38        8.21      2.14 o 
   2   5  11       36.05       31.81      4.76 o 
   3   5  11       11.78       11.68      3.69 o 
   4   5  11       49.78       54.02      3.30 o 
   5   5  11        2.56        2.44      2.88 o 
   6   5  11       63.96       71.46      6.45 o 
   7   5  11        2.51        7.99      4.46 o 
   8   5  11        0.28       -0.15      4.46 o 
  -5   6  11        3.28        1.38      3.84 o 
  -4   6  11       12.28       19.98      4.76 o 
  -3   6  11        6.95        6.15      3.53 o 
  -2   6  11       26.78       31.05      2.84 o 
  -1   6  11      190.10      188.03      5.12 o 
   0   6  11       70.96       72.76      5.61 o 
   1   6  11       42.84       45.34      4.30 o 
   2   6  11        3.49        3.84      3.38 o 
   3   6  11       39.50       36.12      4.30 o 
   4   6  11       53.38       52.87      5.53 o 
   5   6  11        8.93       15.83      4.61 o 
   6   6  11        1.03        5.99      4.92 o 
   7   6  11        0.41       -0.77      4.46 o 
   8   6  11       12.19       11.22      4.92 o 
  -5   7  11       97.96      115.26      7.38 o 
  -4   7  11       13.42       10.91      4.00 o 
  -3   7  11        4.88        3.69      3.69 o 
  -2   7  11       33.71       32.58      5.07 o 
  -1   7  11      142.16      155.11      3.66 o 
   0   7  11       59.58       61.35      3.63 o 
   1   7  11        6.12        7.07      2.73 o 
   2   7  11       17.09       21.52      4.30 o 
   3   7  11       25.27       20.75      4.46 o 
   4   7  11      156.90      150.46      7.53 o 
   5   7  11        2.41        6.45      4.30 o 
   6   7  11       26.66       32.12      5.69 o 
   7   7  11        1.30        3.23      4.76 o 
   8   7  11       16.38       21.36      5.23 o 
  -4   8  11        8.41       11.22      4.15 o 
  -3   8  11       72.62       74.08      5.99 o 
  -2   8  11       47.09       45.80      5.23 o 
  -1   8  11        1.49        1.52      1.91 o 
   0   8  11       28.16       29.74      2.46 o 
   1   8  11        0.07        0.36      1.90 o 
   2   8  11        3.50        2.41      2.82 o 
   3   8  11        6.26       10.59      2.53 o 
   4   8  11       19.38       11.37      4.46 o 
   5   8  11        0.58        3.53      4.46 o 
   6   8  11        0.35       -0.31      4.61 o 
   7   8  11        0.17       -0.31      4.30 o 
   8   8  11        1.10        2.61      4.46 o 
  -3   9  11       80.65       85.14      6.61 o 
  -2   9  11      240.06      262.80      9.68 o 
  -1   9  11        8.57       10.90      2.14 o 
   0   9  11       13.10       18.45      2.29 o 
   1   9  11       11.62       12.42      2.16 o 
   2   9  11       25.02       21.12      3.06 o 
   3   9  11       20.03       24.24      2.42 o 
   4   9  11        9.12       12.01      2.66 o 
   5   9  11        3.54        4.98      2.73 o 
   6   9  11       11.40        7.94      2.71 o 
   7   9  11       19.03       23.21      5.07 o 
  -1  10  11        8.34        9.76      3.15 o 
   0  10  11        0.27        1.23      2.76 o 
   1  10  11       21.32       26.88      2.71 o 
   2  10  11        3.29        2.43      2.62 o 
   3  10  11       13.10        9.10      2.25 o 
   4  10  11        0.34        1.71      2.23 o 
   5  10  11        8.36        7.57      2.87 o 
   6  10  11        0.02       -0.40      2.82 o 
   7  10  11       28.03       30.64      3.47 o 
   0  11  11        0.81        2.61      2.93 o 
   1  11  11        0.53        1.31      2.93 o 
   2  11  11        1.49        3.18      2.28 o 
   3  11  11        0.22        2.89      2.28 o 
   4  11  11       13.12       14.24      2.63 o 
   5  11  11       11.05       13.00      2.64 o 
   6  11  11       12.54       22.48      3.54 o 
   2  12  11        3.26        4.71      3.30 o 
   3  12  11        2.38        5.07      4.61 o 
   4  12  11        1.23        2.25      3.20 o 
   5  12  11        5.54        5.99      3.26 o 
  -5  -3  12        1.64        1.92      3.08 o 
  -4  -3  12       13.87       10.82      2.88 o 
  -3  -3  12        7.94        5.28      2.56 o 
  -2  -3  12        1.87       -1.05      3.15 o 
  -1  -3  12       19.21       21.67      3.57 o 
   0  -3  12       19.17       12.60      4.76 o 
  -6  -2  12       23.56       22.44      4.92 o 
  -5  -2  12        0.44       -1.18      2.99 o 
  -4  -2  12        5.33        2.92      3.08 o 
  -3  -2  12        8.17        7.43      2.42 o 
  -2  -2  12       26.55       29.45      2.65 o 
  -1  -2  12       11.55       13.44      3.48 o 
   0  -2  12       32.56       34.55      3.76 o 
   1  -2  12        0.28        3.07      4.92 o 
   2  -2  12        4.30        3.53      4.15 o 
  -6  -1  12       39.78       48.26      5.99 o 
  -5  -1  12        0.06       -0.61      4.15 o 
  -4  -1  12        4.07        4.63      3.20 o 
  -3  -1  12        3.40        1.22      2.65 o 
  -2  -1  12      115.91      119.14      3.74 o 
  -1  -1  12       30.91       31.10      4.07 o 
   0  -1  12        6.91        6.74      3.30 o 
   1  -1  12       17.64       16.68      3.53 o 
   2  -1  12        0.01       -0.61      4.61 o 
   3  -1  12       32.32       29.20      5.23 o 
  -6   0  12       67.04       70.54      6.45 o 
  -5   0  12       15.78       10.76      4.76 o 
  -4   0  12        1.73        0.92      3.69 o 
  -3   0  12        2.42        2.88      2.92 o 
  -2   0  12        9.58       11.24      3.15 o 
  -1   0  12       88.93       91.43      3.21 o 
   0   0  12       20.82       18.74      3.19 o 
   1   0  12        8.53        7.36      2.80 o 
   2   0  12       17.27       14.71      3.10 o 
   3   0  12       23.77       26.71      3.32 o 
   4   0  12       14.91       13.22      4.46 o 
  -6   1  12       68.90       80.99      6.45 o 
  -5   1  12       26.46       23.51      4.61 o 
  -4   1  12       94.33       83.60      5.69 o 
  -3   1  12       30.70       31.97      4.15 o 
  -2   1  12      320.89      309.77      6.41 o 
  -1   1  12       71.66       68.87      3.73 o 
   0   1  12       59.45       54.64      3.46 o 
   1   1  12        3.30        5.83      2.87 o 
   2   1  12        3.77        3.20      2.71 o 
   3   1  12       10.41       10.19      2.87 o 
   4   1  12       23.42       21.53      3.32 o 
   5   1  12        3.30        6.70      3.35 o 
  -6   2  12        1.80        7.38      4.92 o 
  -5   2  12        6.66       11.22      4.61 o 
  -4   2  12      146.26      141.39      6.92 o 
  -3   2  12        0.97        1.94      2.29 o 
  -2   2  12       95.30       94.98      5.23 o 
  -1   2  12       40.79       39.22      2.99 o 
   0   2  12      120.97      114.49      5.99 o 
   1   2  12        2.02        0.31      4.00 o 
   2   2  12        2.96        1.82      2.54 o 
   3   2  12       12.82       13.36      2.93 o 
   4   2  12        8.85       13.15      3.19 o 
   5   2  12       11.93       17.29      3.19 o 
  -6   3  12       21.76       20.59      4.76 o 
  -5   3  12        0.00        0.15      4.61 o 
  -4   3  12        4.09        5.07      4.30 o 
  -3   3  12        4.86        3.69      3.69 o 
  -2   3  12        0.86        1.19      2.23 o 
  -1   3  12        0.64        3.08      2.27 o 
   0   3  12        5.22        4.30      1.87 o 
   1   3  12       15.25       13.09      2.71 o 
   2   3  12       24.10       21.08      2.83 o 
   3   3  12        7.24        8.61      2.21 o 
   4   3  12       18.66       20.40      2.54 o 
   5   3  12        1.02       -1.20      3.21 o 
   6   3  12       46.23       48.57      5.07 o 
  -5   4  12        0.18        2.77      4.00 o 
  -4   4  12        0.76        2.77      4.30 o 
  -3   4  12       63.86       64.09      5.53 o 
  -2   4  12       16.50       15.80      2.47 o 
  -1   4  12        3.95        4.56      2.25 o 
   0   4  12       28.44       25.55      2.66 o 
   1   4  12        2.67        5.38      3.38 o 
   2   4  12       61.41       62.14      5.61 o 
   3   4  12       99.67      107.95      4.33 o 
   4   4  12        0.29        0.12      2.07 o 
   5   4  12        0.23       -0.22      3.06 o 
   6   4  12       49.66       45.32      3.86 o 
  -5   5  12        2.71        5.93      3.08 o 
  -4   5  12       11.61       11.08      3.04 o 
  -3   5  12        0.72        4.76      4.00 o 
  -2   5  12       38.62       34.96      2.88 o 
  -1   5  12        0.37        1.55      2.12 o 
   0   5  12        9.03        7.80      2.23 o 
   1   5  12      105.61       92.82      5.84 o 
   2   5  12        6.16        6.76      3.38 o 
   3   5  12       31.44       31.81      5.23 o 
   4   5  12        0.14        1.54      4.61 o 
   5   5  12       70.93       65.97      3.98 o 
   6   5  12      362.34      355.62     11.37 o 
  -4   6  12      150.96      152.15      7.99 o 
  -3   6  12        8.39        6.92      4.15 o 
  -2   6  12        6.48        4.92      4.15 o 
  -1   6  12        0.93        2.31      3.23 o 
   0   6  12       39.22       35.50      4.15 o 
   1   6  12      164.67      166.59      7.22 o 
   2   6  12       13.09        8.91      3.53 o 
   3   6  12        5.36        6.76      3.69 o 
   4   6  12        4.05        4.00      4.15 o 
   5   6  12       48.92       52.71      5.23 o 
   6   6  12      163.21      152.45      8.15 o 
   7   6  12       60.79       47.03      5.38 o 
  -4   7  12        0.08        0.00      4.00 o 
  -3   7  12      111.08      126.94      6.92 o 
  -2   7  12        2.82        8.45      4.76 o 
  -1   7  12       19.08       15.26      2.69 o 
   0   7  12       12.91        7.77      2.92 o 
   1   7  12        7.49        4.00      3.69 o 
   2   7  12       38.45       46.26      5.07 o 
   3   7  12        3.91        5.38      3.69 o 
   4   7  12       40.86       33.20      4.92 o 
   5   7  12       19.96       15.37      4.30 o 
   6   7  12        4.62        2.92      4.92 o 
   7   7  12        0.99       -1.08      5.07 o 
  -3   8  12        2.59        3.69      4.76 o 
  -2   8  12        0.70        0.77      3.69 o 
  -1   8  12       24.66       29.83      3.07 o 
   0   8  12       36.58       30.12      3.43 o 
   1   8  12       52.94       48.13      4.23 o 
   2   8  12       13.88       11.37      4.46 o 
   3   8  12       24.28       30.28      4.76 o 
   4   8  12        4.72        5.99      4.46 o 
   5   8  12        0.88        4.00      4.30 o 
   6   8  12        0.95        3.07      4.76 o 
  -2   9  12        1.31        4.00      3.84 o 
  -1   9  12       11.49       17.52      5.07 o 
   0   9  12        1.31        1.69      2.66 o 
   1   9  12        1.94        0.77      2.99 o 
   2   9  12        3.36        3.51      2.77 o 
   3   9  12       19.17       25.67      4.76 o 
   4   9  12       34.45       39.80      5.53 o 
   5   9  12       51.36       55.48      6.30 o 
   6   9  12        4.36        4.00      4.92 o 
   0  10  12        0.27        4.81      2.71 o 
   1  10  12        0.85        4.06      3.30 o 
   2  10  12        0.72        1.15      2.77 o 
   3  10  12        0.27        2.31      3.10 o 
   4  10  12       49.05       62.40      5.38 o 
   5  10  12        6.75       11.53      4.30 o 
   1  11  12       17.76       19.83      4.61 o 
   2  11  12        0.01       -0.01      2.81 o 
   3  11  12       36.48       50.14      3.96 o 
   4  11  12      103.78      114.56      5.19 o 
  -3  -2  13        0.07        2.15      3.84 o 
  -1  -2  13      154.21      173.05      8.61 o 
  -4  -1  13       37.04       45.95      5.69 o 
  -3  -1  13        3.29        5.00      3.24 o 
  -2  -1  13       10.82       18.60      5.53 o 
  -1  -1  13      123.20      114.65      6.92 o 
   0  -1  13      176.50      181.18      5.92 o 
   1  -1  13       56.60       66.68      4.28 o 
  -5   0  13       51.17       76.69      6.61 o 
  -4   0  13        4.33        4.30      4.46 o 
  -3   0  13        0.69        2.28      2.87 o 
  -2   0  13      258.82      263.71     10.07 o 
  -1   0  13      220.36      218.85      9.07 o 
   0   0  13       11.60       15.98      5.07 o 
   1   0  13       14.51       14.63      3.41 o 
   2   0  13       46.97       51.79      3.80 o 
  -5   1  13       10.42       15.98      4.00 o 
  -4   1  13       51.95       51.48      5.69 o 
  -3   1  13       18.91       21.05      4.61 o 
  -2   1  13        0.59        0.66      2.81 o 
  -1   1  13      102.76      110.50      6.61 o 
   0   1  13      237.31      234.83      9.07 o 
   1   1  13        0.52        3.07      4.46 o 
   2   1  13        2.54        1.68      2.93 o 
   3   1  13        1.45        1.97      3.25 o 
  -5   2  13        1.13       -0.15      4.15 o 
  -4   2  13       40.85       40.57      5.23 o 
  -3   2  13       14.81       15.37      4.15 o 
  -2   2  13       26.72       26.72      2.87 o 
  -1   2  13        4.67        9.37      4.92 o 
   0   2  13      215.10      217.46      8.45 o 
   1   2  13       20.65       25.67      4.15 o 
   2   2  13        6.83        2.15      3.69 o 
   3   2  13        2.46        0.38      2.72 o 
   4   2  13        4.02        5.10      3.03 o 
  -5   3  13       10.53        5.23      3.84 o 
  -4   3  13        2.07        2.31      4.30 o 
  -3   3  13       63.89       75.30      5.84 o 
  -2   3  13        0.48       -0.99      2.33 o 
  -1   3  13       27.43       36.24      2.95 o 
   0   3  13       13.09       13.83      4.15 o 
   1   3  13        0.59        1.54      2.50 o 
   2   3  13       17.06       12.02      3.08 o 
   3   3  13        2.63        5.07      2.87 o 
   4   3  13        0.10        0.85      3.77 o 
   5   3  13       11.35       10.30      4.92 o 
  -4   4  13        2.89        2.61      4.30 o 
  -3   4  13       13.56       12.45      4.30 o 
  -2   4  13       10.38       13.85      2.55 o 
  -1   4  13       63.03       68.52      3.77 o 
   0   4  13        0.44       -0.46      4.00 o 
   1   4  13       52.30       58.86      5.38 o 
   2   4  13        0.71        7.36      3.15 o 
   3   4  13        0.03       -1.62      2.88 o 
   4   4  13       23.34       31.73      3.25 o 
   5   4  13        6.14       10.76      4.00 o 
  -4   5  13      107.74      109.58      7.07 o 
  -3   5  13      104.54      117.72      7.07 o 
  -2   5  13        5.01        2.92      3.23 o 
  -1   5  13       95.89      105.78      4.13 o 
   0   5  13       11.86       15.37      4.15 o 
   1   5  13        1.66        4.00      3.69 o 
   2   5  13       56.92       56.56      5.38 o 
   3   5  13       29.17       38.73      5.53 o 
   4   5  13       50.83       69.77      6.61 o 
   5   5  13        0.93        0.46      4.46 o 
  -3   6  13       42.92       48.56      5.07 o 
  -2   6  13       16.35       15.83      3.84 o 
  -1   6  13        3.75        7.24      2.55 o 
   0   6  13        9.10       12.65      2.49 o 
   1   6  13        0.07        1.38      3.53 o 
   2   6  13        2.88        3.53      4.46 o 
   3   6  13       53.14       61.78      5.99 o 
   4   6  13        5.06        8.15      4.76 o 
   5   6  13       36.76       43.03      5.99 o 
  -3   7  13        0.88        3.07      4.92 o 
  -2   7  13        5.07        2.77      4.46 o 
  -1   7  13        1.08        2.15      3.53 o 
   0   7  13        0.23        1.54      3.69 o 
   1   7  13       36.10       37.65      4.46 o 
   2   7  13        0.16        0.46      4.00 o 
   3   7  13        0.20        1.84      3.38 o 
   4   7  13        3.64        3.07      4.61 o 
   5   7  13       26.30       35.35      5.69 o 
  -1   8  13        0.08        2.61      4.92 o 
   0   8  13        1.57        2.91      2.71 o 
   1   8  13        1.51        0.77      4.15 o 
   2   8  13        0.02       -0.31      3.69 o 
   3   8  13        0.23        2.46      4.61 o 
   4   8  13        0.67        2.31      4.76 o 
   5   8  13        8.87       16.91      5.07 o 
   0   9  13        3.42        7.25      3.03 o 
   1   9  13        0.01        1.41      2.99 o 
   2   9  13        0.09        1.84      3.69 o 
   3   9  13        4.26        4.92      4.30 o 
   4   9  13        0.06        0.46      3.84 o 
   1  10  13        4.17        0.92      3.84 o 
   2  10  13        6.23        7.76      2.77 o 
   3  10  13        2.72        1.69      4.00 o 
  -3   1  14        2.51        2.77      4.00 o 
  -1   1  14       34.24       41.49      6.15 o 
   0   1  14        2.50        1.84      4.92 o 
   1   1  14        0.13       -1.38      4.61 o 
  -3   2  14        1.87        5.07      3.69 o 
  -2   2  14       67.91       81.91      5.99 o 
  -1   2  14       27.75       25.82      5.53 o 
   0   2  14        2.81        1.69      4.61 o 
   1   2  14        1.84        4.15      4.61 o 
   2   2  14        1.27        3.23      3.84 o 
  -3   3  14        4.08        8.45      4.15 o 
  -2   3  14        3.02        4.73      2.69 o 
  -1   3  14       22.24       24.44      4.30 o 
   0   3  14        0.20       -1.08      4.30 o 
   1   3  14        1.67        1.83      2.76 o 
   2   3  14        7.36       10.52      3.31 o 
   3   3  14       20.65       32.43      5.38 o 
  -3   4  14       48.18       58.71      5.38 o 
  -2   4  14       12.32       10.45      4.00 o 
  -1   4  14        7.85        8.15      3.84 o 
   0   4  14        2.23        0.61      3.53 o 
   1   4  14       11.81       10.76      4.46 o 
   2   4  14        1.71        2.00      4.30 o 
   3   4  14        0.74        0.92      3.04 o 
  -2   5  14       15.86       17.52      4.30 o 
  -1   5  14       18.44       26.43      4.15 o 
   0   5  14        9.09        5.99      4.15 o 
   1   5  14       44.66       50.56      5.07 o 
   2   5  14      163.03      169.05      7.99 o 
   3   5  14       54.24       54.56      6.15 o 
  -2   6  14       11.37       14.75      4.46 o 
  -1   6  14        0.50        3.84      3.84 o 
   0   6  14        1.87        7.22      4.30 o 
   1   6  14       12.99       20.75      5.07 o 
   2   6  14        2.20        0.92      4.15 o 
   3   6  14        5.38        9.53      4.92 o 
  -1   7  14        0.10        0.46      3.69 o 
   0   7  14       12.22       16.75      4.30 o 
   1   7  14       51.16       58.40      5.84 o 
   2   7  14        5.08        5.07      4.76 o 
   3   7  14       20.27       25.36      5.53 o 
   0   8  14        9.97       11.68      4.00 o 
   1   8  14        1.13        6.15      4.30 o 
   2   8  14        5.92       11.37      4.46 o 
   3   8  14        0.36        4.46      4.61 o 
                                                 
